# Supplementary material for: Transcriptomic Response of Huanglongbing-Infected Citrus sinensis Following Field Application of a Microbial Fermentation Product
Source: Front Plant Sci. 2021 Nov 30;12:754391. doi: 10.3389/fpls.2021.754391 (PMC8669595; doi:10.3389/fpls.2021.754391)
Supplement: Supplementary file 1 [file Data_Sheet_1.xlsx]

## Sheet: Control Vs. Infection
ID	Control Avg (log2)	Infected Avg (log2)	Fold Change	P-val	Gene Symbol	Description	Target Description	Gene Ontology Biological Process	Gene Ontology Cellular Component	Gene Ontology Molecular Function
Cit.10009.1.S1_s_at	6.65	10.17	11.43	0.0281			C37_13521 /DEF=Section:2 Forward ESTs:16 BEST NR: /REP_ORG=Citrus
Cit.15054.1.S1_at	5.77	9.24	11.07	0.0067	LOC102619254	hypothetical protein	C37_20003 /DEF=Section:2 Forward ESTs:2 BEST NR:AAM61614.1 3e-99 unknown [Arabidopsis thaliana] /REP_ORG=Citrus
Cit.7276.1.S1_at	5	8.39	10.49	0.0042	LOC102630205	uncharacterized LOC102630205	C37_09826 /DEF=Section:2 Forward ESTs:2 BEST NR:CAH59411.1 3e-57 hypothetical protein [Plantago major] /REP_ORG=Citrus
Cit.23470.1.S1_s_at	5.75	9.03	9.73	0.0064	LOC102625551	uncharacterized LOC102625551	C37_38089 /DEF=Section:9 Reversed BEST NR:CAH59411.1 1e-42 hypothetical protein [Plantago major] /REP_ORG=Citrus
Cit.7727.1.S1_at	5.41	8.67	9.56	0.002	LOC102610150	early nodulin-like protein 3-like	C37_10543 /DEF=Section:2 Forward ESTs:2 BEST NR:AAP88350.1 1e-38 At3g20570 [Arabidopsis thaliana] dbj|BAB01165.1| unnamed protein product [Arabidopsis thaliana] ref|NP_566665.1| plastocyanin-like domain-co /REP_ORG=Citrus
Cit.20586.1.S1_at	4.78	7.78	8	0.0383			C37_44705 /DEF=Section:8 Forward BEST NR: /REP_ORG=Citrus
Cit.30043.1.S1_at	3.93	6.87	7.68	0.0074			C37_09151 /DEF=Section:11 Forward BEST NR:BAB02742.1 5e-51 unnamed protein product [Arabidopsis thaliana] /REP_ORG=Citrus
Cit.7736.1.S1_at	6	8.94	7.68	0.0104			C37_10562 /DEF=Section:2 Forward ESTs:2 BEST NR:BAC43465.1 4e-25 unknown protein [Arabidopsis thaliana] gb|AAO63848.1| unknown protein [Arabidopsis thaliana] gb|AAG52142.1| unknown protein; 21783-22247 [Ar /REP_ORG=Citrus
Cit.29883.1.S1_a_at	4.29	7.01	6.59	0.0097	LOC102611671	kinesin-4-like	C37_08170 /DEF=Section:11 Forward BEST NR:NP_190059.3 2e-63 kinesin motor protein-related [Arabidopsis thaliana] /REP_ORG=Citrus
Cit.681.1.S1_x_at	6.69	9.29	6.09	0.0203			C37_00828 /DEF=Section:2 Forward ESTs:7 BEST NR: /REP_ORG=Citrus
Cit.11064.1.S1_at	3.86	6.46	6.06	0.0065	LOC102611788	gibberellin-regulated protein 4-like	C37_14822 /DEF=Section:2 Forward ESTs:10 BEST NR:AAQ57667.2 2e-42 Gasa4-like protein [Pelargonium zonale] /REP_ORG=Citrus
Cit.19716.1.S1_x_at	6.58	9.12	5.84	0.0205			C37_28602 /DEF=Section:8 Forward BEST NR: /REP_ORG=Citrus
Cit.10437.1.S1_s_at	6.15	8.67	5.75	0.0011	LOC102616450	probable polygalacturonase-like	C37_14052 /DEF=Section:2 Forward ESTs:8 BEST NR:AAP33475.1 1e-144 polygalacturonase-like protein [Fragaria x ananassa] /REP_ORG=Citrus
Cit.15463.1.S1_s_at	7.66	10.14	5.59	0.0126			C37_20659 /DEF=Section:2 Forward ESTs:2 BEST NR:CAA42942.1 1e-05 proline-rich protein [Phaseolus vulgaris] pir||S23737 proline-rich protein precursor - kidney bean /REP_ORG=Citrus
Cit.146.1.S1_x_at	5.98	8.46	5.57	0.0318	LOC102613716	uncharacterized LOC102613716	C37_00183 /DEF=Section:2 Forward ESTs:77 BEST NR: /REP_ORG=Citrus
Cit.16903.1.S1_x_at	6.5	8.97	5.52	0.0121			C37_00187 /DEF=Section:3 Forward ESTs:8 BEST NR: /REP_ORG=Citrus
Cit.10244.1.S1_s_at	5.15	7.6	5.47	0.0019	LOC102613804; LOC102624084	trans-resveratrol di-O-methyltransferase-like; isoflavone 4'-O-methyltransferase-like	C37_13806 /DEF=Section:2 Forward ESTs:13 BEST NR:CAH05079.1 1e-82 putative orcinol O-methyltransferase [Rosa gallica] /REP_ORG=Citrus
Cit.17514.1.S1_at	4.9	7.2	4.92	0.0048	LOC102621987	HVA22-like protein f-like	C37_10127 /DEF=Section:3 Forward ESTs:2 BEST NR:NP_181810.2 4e-60 abscisic acid-responsive HVA22 family protein [Arabidopsis thaliana] dbj|BAD43160.1| unnamed protein product [Arabidopsis thaliana] /REP_ORG=Citrus
Cit.20071.1.S1_s_at	5.16	7.41	4.76	0.0022	LOC102616450	probable polygalacturonase-like	C37_30618 /DEF=Section:8 Forward BEST NR:AAP33475.1 4e-90 polygalacturonase-like protein [Fragaria x ananassa] /REP_ORG=Citrus
Cit.283.1.S1_x_at	11.37	13.62	4.74	0.0377	LOC102613716	uncharacterized LOC102613716	C37_00354 /DEF=Section:2 Forward ESTs:3 BEST NR: /REP_ORG=Citrus
Cit.13643.1.S1_at	4.87	7.03	4.47	0.0258	LOC102618821	probable leucine-rich repeat receptor-like protein kinase At1g68400-like	C37_18053 /DEF=Section:2 Forward ESTs:6 BEST NR:AAD24639.1 1e-105 putative receptor-like protein kinase [Arabidopsis thaliana] pir||B84782 probable receptor-like protein kinase [imported] - Arabidopsis thal /REP_ORG=Citrus
Cit.24058.1.S1_s_at	3.74	5.9	4.47	0.0066			C37_40459 /DEF=Section:9 Reversed BEST NR:AAA33056.1 3e-13 5 start site is putative; putative /REP_ORG=Citrus
Cit.21559.1.S1_s_at	7.68	9.81	4.38	0.001	LOC102616450	probable polygalacturonase-like	C37_47517 /DEF=Section:8 Forward BEST NR:AAP33475.1 4e-33 polygalacturonase-like protein [Fragaria x ananassa] /REP_ORG=Citrus
Cit.18201.1.S1_at	7.94	10.03	4.27	0.0026	LOC102613314	uncharacterized LOC102613314	C37_21295 /DEF=Section:3 Forward ESTs:2 BEST NR: /REP_ORG=Citrus
Cit.162.1.S1_x_at	4.63	6.71	4.23	0.0192			C37_00211 /DEF=Section:2 Forward ESTs:19 BEST NR: /REP_ORG=Citrus
Cit.8700.1.S1_s_at	6.53	8.59	4.17	0.0271	LOC102627738	extensin-3-like	C37_11905 /DEF=Section:2 Forward ESTs:19 BEST NR:CAA50603.1 2e-73 extensin [Nicotiana tabacum] pir||S33158 extensin - common tobacco /REP_ORG=Citrus
Cit.23911.1.S1_at	4.52	6.55	4.09	0.0083	LOC102619778	uncharacterized LOC102619778	C37_39696 /DEF=Section:9 Reversed BEST NR:AAP37684.1 2e-44 At3g01680 [Arabidopsis thaliana] gb|AAF01551.1| unknown protein [Arabidopsis thaliana] ref|NP_186817.1| expressed protein [Arabidopsis thali /REP_ORG=Citrus
Cit.15919.1.S1_at	8.52	10.55	4.08	0.0066			C37_21409 /DEF=Section:2 Forward ESTs:2 BEST NR:AAN13029.1 3e-83 putative PTR2 family peptide transporter [Arabidopsis thaliana] gb|AAM19779.1| At2g40460/T2P4.19 [Arabidopsis thaliana] gb|AAB87590.1| putat /REP_ORG=Citrus
Cit.4934.1.S1_at	6.79	8.81	4.06	0.0058			C37_06260 /DEF=Section:2 Forward ESTs:6 BEST NR:AAG48781.1 9e-82 putative UDP-glucose glucosyltransferase [Arabidopsis thaliana] dbj|BAA34687.1| UDP-glucose glucosyltransferase [Arabidopsis thaliana] ref|N /REP_ORG=Citrus
Cit.26184.1.S1_at	3.63	5.65	4.05	0.0012			C37_32746 /DEF=Section:10 Reversed BEST NR:NP_563892.1 1e-106 xyloglucan:xyloglucosyl transferase, putative / xyloglucan endotransglycosylase, putative / endo-xyloglucan transferase, putative [Arabidops /REP_ORG=Citrus
Cit.16843.1.S1_at	4.9	6.92	4.05	0.0159	LOC102625195	WEB family protein At2g40480-like	C37_22950 /DEF=Section:2 Forward ESTs:2 BEST NR:AAU44465.1 2e-20 hypothetical protein AT2G40480 [Arabidopsis thaliana] /REP_ORG=Citrus
Cit.17445.1.S1_at	4.63	6.64	4.03	0.0464	LOC102615906	uncharacterized LOC102615906	C37_09177 /DEF=Section:3 Forward ESTs:2 BEST NR:AAM66052.1 1e-38 unknown [Arabidopsis thaliana] gb|AAD11992.2| expressed protein [Arabidopsis thaliana] ref|NP_030665.1| expressed protein [Arabidopsis thali /REP_ORG=Citrus
Cit.8282.1.S1_s_at	7.62	9.57	3.85	0.0001	LOC102617251	peroxidase 30-like	C37_11372 /DEF=Section:2 Forward ESTs:9 BEST NR:AAD11482.1 1e-106 peroxidase precursor [Glycine max] /REP_ORG=Citrus
Cit.23259.1.S1_s_at	6.23	8.17	3.82	0.0142	LOC102620122	thaumatin-like protein-like	C37_37044 /DEF=Section:9 Reversed BEST NR:AAB95118.1 3e-88 pathogenesis-related group 5 protein [Brassica rapa] pir||T14428 thaumatin-like protein - turnip /REP_ORG=Citrus
Cit.4227.1.S1_s_at	6.77	8.69	3.78	0.0023	LOC102629119	uncharacterized LOC102629119	C37_05360 /DEF=Section:2 Forward ESTs:2 BEST NR:CAE01527.2 1e-18 OJ991214_12.16 [Oryza sativa (japonica cultivar-group)] emb|CAD40931.3| OSJNBa0033G16.3 [Oryza sativa (japonica cultivar-group)] /REP_ORG=Citrus
Cit.24601.1.S1_s_at	6.16	8.07	3.76	0.0485			C37_41903 /DEF=Section:9 Reversed BEST NR:CAD89799.1 2e-10 high affinity nitrate transporter protein [Nicotiana tabacum] /REP_ORG=Citrus
Cit.11232.1.S1_s_at	5.63	7.51	3.68	0.0057	LOC102608242	extensin-2-like	C37_15034 /DEF=Section:2 Forward ESTs:10 BEST NR:AAF40442.1 1e-46 CRANTZ hydroxyproline-rich glycoprotein [Manihot esculenta] /REP_ORG=Citrus
Cit.6675.1.S1_at	6.21	8.05	3.58	0.0409			C37_08760 /DEF=Section:2 Forward ESTs:3 BEST NR:AAM10080.1 1e-106 putative protein [Arabidopsis thaliana] gb|AAK96825.1| putative protein [Arabidopsis thaliana] ref|NP_566996.1| expressed protein [Arabidops /REP_ORG=Citrus
Cit.14584.1.S1_at	7.26	9.08	3.54	0.0098			C37_19331 /DEF=Section:2 Forward ESTs:2 BEST NR:AAM61352.1 9e-46 unknown [Arabidopsis thaliana] pir||A96625 hypothetical protein T2K10.11 [imported] - Arabidopsis thaliana gb|AAD14482.1| T2K10.11 [Arabidop /REP_ORG=Citrus
Cit.19674.1.S1_s_at	6.61	8.44	3.53	0.0262	LOC102625710	linoleate 13S-lipoxygenase 2-1, chloroplastic-like	C37_28541 /DEF=Section:8 Forward BEST NR: /REP_ORG=Citrus	0006633 // fatty acid biosynthetic process // inferred from electronic annotation; 0031408 // oxylipin biosynthetic process // inferred from electronic annotation; 0055114 // oxidation-reduction process // inferred from electronic annotation		0016491 // oxidoreductase activity // inferred from electronic annotation; 0016702 // oxidoreductase activity, acting on single donors with incorporation of molecular oxygen, incorporation of two atoms of oxygen // inferred from electronic annotation; 0046872 // metal ion binding // inferred from electronic annotation; 0051213 // dioxygenase activity // inferred from electronic annotation
Cit.6544.1.S1_at	8.7	10.49	3.46	0.0287	LOC102615940	acyl-protein thioesterase 2-like	C37_08550 /DEF=Section:2 Forward ESTs:2 BEST NR:AAQ62418.1 6e-98 At3g15650 [Arabidopsis thaliana] dbj|BAB02296.1| lysophospholipase-like protein [Arabidopsis thaliana] dbj|BAD43626.1| putative lysophosphol /REP_ORG=Citrus	0008152 // metabolic process // inferred from electronic annotation		0016787 // hydrolase activity // inferred from electronic annotation
Cit.7635.1.S1_at	6.21	7.99	3.44	0.0064			C37_10391 /DEF=Section:2 Forward ESTs:2 BEST NR:AAO60427.1 1e-25 FPh1 [Gossypium hirsutum] /REP_ORG=Citrus
Cit.16404.1.S1_at	4.64	6.41	3.41	0.0154	LOC102611671	kinesin-4-like	C37_22270 /DEF=Section:2 Forward ESTs:2 BEST NR:NP_190059.3 9e-36 kinesin motor protein-related [Arabidopsis thaliana] /REP_ORG=Citrus
Cit.8206.1.S1_s_at	5.14	6.91	3.4	0.0353	LOC102625710	linoleate 13S-lipoxygenase 2-1, chloroplastic-like	C37_11264 /DEF=Section:2 Forward ESTs:5 BEST NR:BAB84352.1 1e-101 lipoxygenase [Citrus jambhiri] /REP_ORG=Citrus	0006633 // fatty acid biosynthetic process // inferred from electronic annotation; 0031408 // oxylipin biosynthetic process // inferred from electronic annotation; 0055114 // oxidation-reduction process // inferred from electronic annotation		0016491 // oxidoreductase activity // inferred from electronic annotation; 0016702 // oxidoreductase activity, acting on single donors with incorporation of molecular oxygen, incorporation of two atoms of oxygen // inferred from electronic annotation; 0046872 // metal ion binding // inferred from electronic annotation; 0051213 // dioxygenase activity // inferred from electronic annotation
Cit.19872.1.S1_s_at	4.27	6.03	3.38	0.0135	LOC102611788	gibberellin-regulated protein 4-like	C37_28932 /DEF=Section:8 Forward BEST NR:NP_197027.1 1e-38 gibberellin-regulated protein 4 (GASA4) / gibberellin-responsive protein 4 [Arabidopsis thaliana] /REP_ORG=Citrus
Cit.8908.1.S1_s_at	7.95	9.71	3.37	0.0142	LOC102624065	aquaporin TIP2-1-like	C37_12175 /DEF=Section:2 Forward ESTs:2 BEST NR:AAC39480.1 3e-92 aquaporin [Vernicia fordii] pir||T48886 aquaporin [imported] - Vernicia fordii /REP_ORG=Citrus	0006810 // transport // inferred from electronic annotation	0016020 // membrane // inferred from electronic annotation; 0016021 // integral component of membrane // inferred from electronic annotation	0005215 // transporter activity // inferred from electronic annotation
Cit.1883.1.S1_at	6.02	7.75	3.31	0.0043	LOC102629994	isoflavone 4'-O-methyltransferase-like	C37_02376 /DEF=Section:2 Forward ESTs:9 BEST NR:CAD29555.1 1e-65 orcinol O-methyltransferase [Rosa hybrid cultivar] /REP_ORG=Citrus
Cit.1988.1.S1_s_at	4.65	6.35	3.24	0.0412	LOC102613096	probable polygalacturonase non-catalytic subunit JP650-like	C37_02507 /DEF=Section:2 Forward ESTs:20 BEST NR:JQ1670 1e-104 polygalacturonase (EC 3.2.1.15) 1 beta chain precursor - tomato gb|AAB39547.1| polygalacturonase isoenzyme 1 beta subunit gb|AAA34181.1| pol /REP_ORG=Citrus
Cit.26263.1.S1_at	6.69	8.39	3.23	0.023			C37_32970 /DEF=Section:10 Reversed BEST NR:T05942 1e-40 cytochrome P450 82C1 - soybean gb|AAB94590.1| CYP82C1p [Glycine max] /REP_ORG=Citrus
Cit.12550.1.S1_at	4.77	6.45	3.21	0.0054			C37_16682 /DEF=Section:2 Forward ESTs:10 BEST NR:AAB35283.1 5e-29 arabinogalactan-protein; AGP [Pyrus communis] /REP_ORG=Citrus
Cit.16038.1.S1_at	5.68	7.34	3.16	0.0119	LOC102615807	sucrose synthase 6-like	C37_21648 /DEF=Section:2 Forward ESTs:2 BEST NR:AAG30975.1 1e-114 sucrose synthase, putative [Arabidopsis thaliana] ref|NP_177480.1| sucrose synthase, putative / sucrose-UDP glucosyltransferase, putative [A /REP_ORG=Citrus
Cit.12937.1.S1_at	6.21	7.86	3.14	0.0089			C37_17164 /DEF=Section:2 Forward ESTs:2 BEST NR:CAB63153.1 1e-113 putative protein [Arabidopsis thaliana] gb|AAN73306.1| At3g51670/T18N14_50 [Arabidopsis thaliana] gb|AAL31927.1| AT3g51670/T18N14_50 [Arabid /REP_ORG=Citrus
Cit.1911.1.S1_s_at	6.12	7.76	3.12	0.0413	LOC102615980	hypothetical protein	C37_02414 /DEF=Section:2 Forward ESTs:2 BEST NR:BAB09130.1 1e-32 unnamed protein product [Arabidopsis thaliana] ref|NP_568422.1| expressed protein [Arabidopsis thaliana] gb|AAK91494.1| AT5g22580/MQJ16_12 [ /REP_ORG=Citrus
Cit.11898.1.S1_at	8.71	10.34	3.1	0.0412			C37_15864 /DEF=Section:2 Forward ESTs:4 BEST NR:AAL57631.1 4e-69 At1g78060/F28K19_32 [Arabidopsis thaliana] ref|NP_177929.1| glycosyl hydrolase family 3 protein [Arabidopsis thaliana] /REP_ORG=Citrus
Cit.25753.1.S1_at	5.16	6.78	3.06	0.0221	LOC102626321	protein ASPARTIC PROTEASE IN GUARD CELL 1-like	C37_31461 /DEF=Section:10 Reversed BEST NR:NP_909181.1 2e-44 putative aspartic proteinase nepenthesin I [Oryza sativa (japonica cultivar-group)] dbj|BAB21205.1| putative aspartic proteinase nepenthesin /REP_ORG=Citrus
Cit.30686.1.S1_s_at	5.19	6.79	3.03	0.0339	LOC102613403	uncharacterized LOC102613403	C37_16259 /DEF=Section:11 Forward BEST NR:NP_188189.1 8e-64 zinc finger (Ran-binding) family protein [Arabidopsis thaliana] dbj|BAB02299.1| zinc finger protein-like; Ser/Thr protein kinase-like protei /REP_ORG=Citrus
Cit.18521.1.S1_at	7.57	9.17	3.02	0.0317			C37_24441 /DEF=Section:8 Forward BEST NR:AAT77035.1 9e-40 putative oxidoreductase [Oryza sativa (japonica cultivar-group)] /REP_ORG=Citrus
Cit.12936.1.S1_s_at	4.84	6.43	3.01	0.0205	LOC102631478	patellin-6-like	C37_17163 /DEF=Section:2 Forward ESTs:2 BEST NR:CAB63153.1 1e-118 putative protein [Arabidopsis thaliana] gb|AAN73306.1| At3g51670/T18N14_50 [Arabidopsis thaliana] gb|AAL31927.1| AT3g51670/T18N14_50 [Arabid /REP_ORG=Citrus
Cit.15906.1.S1_at	4.53	6.12	3	0.0134	LOC102619205	probable serine incorporator-like	C37_21385 /DEF=Section:2 Forward ESTs:2 BEST NR: /REP_ORG=Citrus		0016020 // membrane // inferred from electronic annotation; 0016021 // integral component of membrane // inferred from electronic annotation
Cit.15705.1.S1_at	4.32	5.87	2.93	0.0237	LOC102628705	geraniol 8-hydroxylase-like	C37_21040 /DEF=Section:2 Forward ESTs:2 BEST NR:NP_192969.1 2e-33 cytochrome P450, putative [Arabidopsis thaliana] pir||T48142 cytochrome P450 homolog T4C9.160 [similarity] - Arabidopsis /REP_ORG=Citrus
Cit.31336.1.S1_at	4.62	6.17	2.93	0.0161			C37_21764 /DEF=Section:11 Forward BEST NR: /REP_ORG=Citrus
Cit.24690.1.S1_s_at	6.56	8.11	2.92	0.0217	LOC102622865	arabinogalactan peptide 14-like	C37_42210 /DEF=Section:9 Reversed BEST NR:AAO42890.1 9e-11 At5g56540 [Arabidopsis thaliana] dbj|BAA97180.1| unnamed protein product [Arabidopsis thaliana] dbj|BAC42000.1| putative arabinogalactan-pro /REP_ORG=Citrus
Cit.15355.1.S1_at	6.36	7.89	2.89	0.0311	LOC102626553	hyoscyamine 6-dioxygenase-like	C37_20472 /DEF=Section:2 Forward ESTs:2 BEST NR:NP_192787.1 7e-78 oxidoreductase, 2OG-Fe(II) oxygenase family protein [Arabidopsis thaliana] /REP_ORG=Citrus
Cit.15872.1.S1_at	5.82	7.34	2.88	0.0412	LOC102630196	protein SRG1-like	C37_21311 /DEF=Section:2 Forward ESTs:2 BEST NR: /REP_ORG=Citrus
Cit.20546.1.S1_at	5.11	6.63	2.87	0.0066			C37_43410 /DEF=Section:8 Forward BEST NR:NP_176945.1 3e-09 F12A21.8 [Arabidopsis thaliana] gb|AAG28888.1| F12A21.8 [Arabidopsis thaliana] /REP_ORG=Citrus
Cit.5905.1.S1_at	4.42	5.93	2.85	0.0393	LOC102615912	probable LRR receptor-like serine/threonine-protein kinase At5g48740-like	C37_07559 /DEF=Section:2 Forward ESTs:4 BEST NR:NP_199685.2 1e-118 leucine-rich repeat family protein / protein kinase family protein [Arabidopsis thaliana] /REP_ORG=Citrus
Cit.3868.1.S1_at	6.1	7.59	2.81	0.0016			C37_04909 /DEF=Section:2 Forward ESTs:3 BEST NR:AAO13248.1 1e-36 cyclin D [Populus tremula x Populus tremuloides] /REP_ORG=Citrus
Cit.11854.1.S1_at	4.87	6.34	2.78	0.0432			C37_15798 /DEF=Section:2 Forward ESTs:12 BEST NR:CAA71492.1 5e-98 peroxidase [Spinacia oleracea] pir||T09165 probable peroxidase (EC 1.11.1.7) (clone PC18) - spinach (fragment) /REP_ORG=Citrus
Cit.13658.1.S1_at	6.25	7.72	2.78	0.0261			C37_18070 /DEF=Section:2 Forward ESTs:4 BEST NR:AAC42249.1 1e-118 putative aquaporin (tonoplast intrinsic protein) [Arabidopsis thaliana] sp|O82316|TI41_ARATH Probable aquaporin TIP4.1 (Tonoplast intrinsic /REP_ORG=Citrus
Cit.18653.1.S1_at	3.83	5.3	2.77	0.0266	LOC102621461	hypothetical protein	C37_25090 /DEF=Section:8 Forward BEST NR: /REP_ORG=Citrus	0006281 // DNA repair // inferred from electronic annotation; 0006284 // base-excision repair // inferred from electronic annotation		0003824 // catalytic activity // inferred from electronic annotation; 0008725 // DNA-3-methyladenine glycosylase activity // inferred from electronic annotation
Cit.3034.1.S1_at	6.69	8.14	2.74	0.0027	LOC102625976	triacylglycerol lipase 2-like	C37_03826 /DEF=Section:2 Forward ESTs:13 BEST NR:BAB08297.1 8e-86 contains similarity to lipase~gene_id:MUA22.18 [Arabidopsis thaliana] /REP_ORG=Citrus
Cit.661.1.S1_s_at	8.53	9.95	2.66	0.018	LOC102611970; LOC102612267; LOC102615139	zeaxanthin epoxidase, chloroplastic-like	C37_00803 /DEF=Section:2 Forward ESTs:9 BEST NR:BAC41845.1 5e-98 unknown protein [Arabidopsis thaliana] gb|AAO63408.1| At5g11330 [Arabidopsis thaliana] emb|CAB96668.1| putative protein [Arabidopsis thalian /REP_ORG=Citrus
Cit.12063.1.S1_s_at	6.56	7.97	2.66	0.0068	LOC102623770	subtilisin-like protease-like	C37_16072 /DEF=Section:2 Forward ESTs:2 BEST NR:NP_566483.1 4e-65 subtilase family protein [Arabidopsis thaliana] dbj|BAB01030.1| subtilisin proteinase-like protein [Arabidopsis thaliana] /REP_ORG=Citrus
Cit.381.1.S1_s_at	9.69	11.08	2.62	0.0131	LOC102611970; LOC102612267; LOC102615139	zeaxanthin epoxidase, chloroplastic-like	C37_00476 /DEF=Section:2 Forward ESTs:31 BEST NR:BAC41845.1 7e-96 unknown protein [Arabidopsis thaliana] gb|AAO63408.1| At5g11330 [Arabidopsis thaliana] emb|CAB96668.1| putative protein [Arabidopsis thalian /REP_ORG=Citrus
Cit.13900.1.S1_at	7.71	9.1	2.62	0.0023	LOC102607853	somatic embryogenesis receptor kinase 2-like	C37_18402 /DEF=Section:2 Forward ESTs:5 BEST NR:AAP23944.1 1e-76 leucine-rich repeat protein [x Citrofortunella mitis] /REP_ORG=Citrus	0006468 // protein phosphorylation // inferred from electronic annotation		0019199 // transmembrane receptor protein kinase activity // inferred from electronic annotation
Cit.730.1.S1_x_at	11.43	12.8	2.58	0.0159	LOC102622572	miraculin-like	C37_00913 /DEF=Section:2 Forward ESTs:165 BEST NR:AAG38518.1 1e-133 miraculin-like protein 2 [Citrus x paradisi] /REP_ORG=Citrus
Cit.15079.1.S1_at	8.24	9.6	2.57	0.0345			C37_20043 /DEF=Section:2 Forward ESTs:4 BEST NR:AAC69277.2 5e-57 putative phospholipase A2 [Dianthus caryophyllus] /REP_ORG=Citrus	0006644 // phospholipid metabolic process // inferred from electronic annotation; 0016042 // lipid catabolic process // inferred from electronic annotation	0005576 // extracellular region // inferred from electronic annotation	0004623 // phospholipase A2 activity // inferred from electronic annotation; 0005509 // calcium ion binding // inferred from electronic annotation
Cit.21556.1.S1_x_at	4.49	5.85	2.57	0.0313			C37_47509 /DEF=Section:8 Forward BEST NR: /REP_ORG=Citrus
Cit.5183.1.S1_s_at	6.88	8.24	2.56	0.0448	LOC102608058	probable LRR receptor-like serine/threonine-protein kinase At1g14390-like	C37_06562 /DEF=Section:2 Forward ESTs:3 BEST NR:NP_172891.1 3e-91 leucine-rich repeat transmembrane protein kinase, putative [Arabidopsis thaliana] /REP_ORG=Citrus
Cit.10687.1.S1_s_at	8.51	9.84	2.51	0.0007	LOC102620571	expansin-A4-like	C37_14360 /DEF=Section:2 Forward ESTs:7 BEST NR:BAC67193.1 1e-114 expansin [Pyrus communis] /REP_ORG=Citrus	0009664 // plant-type cell wall organization // inferred from electronic annotation	0005576 // extracellular region // inferred from electronic annotation; 0005618 // cell wall // inferred from electronic annotation; 0016020 // membrane // inferred from electronic annotation
Cit.31529.1.S1_at	9.23	10.55	2.5	0.0143	LOC102613314	uncharacterized LOC102613314	C37_22806 /DEF=Section:11 Forward BEST NR:BAB10403.1 4e-15 unnamed protein product [Arabidopsis thaliana] ref|NP_201399.1| auxin efflux carrier family protein [Arabidopsis thaliana] /REP_ORG=Citrus
Cit.3911.1.S1_s_at	5.46	6.79	2.5	0.0358	LOC102625710	linoleate 13S-lipoxygenase 2-1, chloroplastic-like	C37_04962 /DEF=Section:2 Forward ESTs:3 BEST NR:AAP83137.1 3e-98 lipoxygenase [Nicotiana attenuata] /REP_ORG=Citrus	0006633 // fatty acid biosynthetic process // inferred from electronic annotation; 0031408 // oxylipin biosynthetic process // inferred from electronic annotation; 0055114 // oxidation-reduction process // inferred from electronic annotation		0016491 // oxidoreductase activity // inferred from electronic annotation; 0016702 // oxidoreductase activity, acting on single donors with incorporation of molecular oxygen, incorporation of two atoms of oxygen // inferred from electronic annotation; 0046872 // metal ion binding // inferred from electronic annotation; 0051213 // dioxygenase activity // inferred from electronic annotation
Cit.9905.1.S1_s_at	6.25	7.58	2.5	0.002	LOC102627806	subtilisin-like protease-like	C37_13389 /DEF=Section:2 Forward ESTs:9 BEST NR:AAQ23176.1 1e-105 subtilisin-like protease [Glycine max] /REP_ORG=Citrus
Cit.16687.1.S1_at	5.51	6.83	2.5	0.0059	LOC102618249	uncharacterized LOC102618249	C37_22710 /DEF=Section:2 Forward ESTs:2 BEST NR:BAB01793.1 9e-34 unnamed protein product [Arabidopsis thaliana] /REP_ORG=Citrus
Cit.29883.1.S1_at	4.67	5.98	2.47	0.0289	LOC102611671	kinesin-4-like	C37_08170 /DEF=Section:11 Forward BEST NR:NP_190059.3 2e-63 kinesin motor protein-related [Arabidopsis thaliana] /REP_ORG=Citrus
Cit.29325.1.S1_x_at	10.91	12.21	2.46	0.0231			C37_00110 /DEF=Section:11 Forward BEST NR:AAG38518.1 1e-131 miraculin-like protein 2 [Citrus x paradisi] /REP_ORG=Citrus
Cit.19471.1.S1_s_at	6.86	8.15	2.44	0.0351	LOC102631482	gibberellin-regulated protein 14-like	C37_28145 /DEF=Section:8 Forward BEST NR:NP_196996.1 1e-39 gibberellin-regulated family protein [Arabidopsis thaliana] pir||T51437 hypothetical protein F2G14_40 - Arabidopsis thaliana /REP_ORG=Citrus
Cit.36707.1.S1_at	7.15	8.43	2.43	0.0235	LOC102613314	uncharacterized LOC102613314	C37_38836 /DEF=Section:12 Forward BEST NR:BAB10403.1 1e-77 unnamed protein product [Arabidopsis thaliana] ref|NP_201399.1| auxin efflux carrier family protein [Arabidopsis thaliana] /REP_ORG=Citrus
Cit.15643.1.S1_s_at	8	9.28	2.43	0.0335			C37_20946 /DEF=Section:2 Forward ESTs:3 BEST NR:AAC39454.1 4e-60 (S)-N-methylcoclaurine 3 -hydroxylase [Eschscholzia californica] pir||T07964 (S)-N-methylcoclaurine 3 -hydroxylase (EC 1.1.3.-) - California /REP_ORG=Citrus
Cit.1988.1.S1_at	5.78	7.06	2.42	0.0329	LOC102613096	probable polygalacturonase non-catalytic subunit JP650-like	C37_02507 /DEF=Section:2 Forward ESTs:20 BEST NR:JQ1670 1e-104 polygalacturonase (EC 3.2.1.15) 1 beta chain precursor - tomato gb|AAB39547.1| polygalacturonase isoenzyme 1 beta subunit gb|AAA34181.1| pol /REP_ORG=Citrus
Cit.13509.1.S1_at	5.7	6.96	2.41	0.0058	LOC102627207	lysosomal alpha-mannosidase-like	C37_17877 /DEF=Section:2 Forward ESTs:6 BEST NR:NP_201416.1 6e-97 glycosyl hydrolase family 38 protein [Arabidopsis thaliana] dbj|BAB10420.1| alpha-mannosidase [Arabidopsis thaliana] /REP_ORG=Citrus
Cit.6791.1.S1_at	6.01	7.27	2.39	0.0223			C37_08942 /DEF=Section:2 Forward ESTs:3 BEST NR:AAR24752.1 4e-63 At1g46480 [Arabidopsis thaliana] gb|AAR20749.1| At1g46480 [Arabidopsis thaliana] ref|NP_175145.2| homeobox-leucine zipper transcription fact /REP_ORG=Citrus
Cit.4672.1.S1_s_at	6.34	7.59	2.39	0.0057	LOC102613429	protein XRI1-like	C37_05924 /DEF=Section:2 Forward ESTs:2 BEST NR:NP_172915.1 1e-31 hypothetical protein [Arabidopsis thaliana] /REP_ORG=Citrus
Cit.3171.1.S1_at	7.73	8.97	2.36	0.0267			C37_04005 /DEF=Section:2 Forward ESTs:10 BEST NR:BAB19757.1 8e-73 nitrate transporter NRT1-2 [Glycine max] /REP_ORG=Citrus
Cit.15469.1.S1_at	5.7	6.93	2.35	0.0258	LOC102617587	uncharacterized LOC102617587	C37_20669 /DEF=Section:2 Forward ESTs:3 BEST NR:AAQ65113.1 9e-18 At1g23530 [Arabidopsis thaliana] gb|AAF79589.1| F28C11.16 [Arabidopsis thaliana] dbj|BAD43204.1| unknown protein [Arabidopsis thaliana] /REP_ORG=Citrus
Cit.38319.1.S1_s_at	6.98	8.2	2.34	0.0334	LOC102612761	(E)-beta-farnesene synthase-like	C37_44251 /DEF=Section:12 Forward BEST NR:AAG01339.1 3e-71 terpene synthase [Citrus junos] /REP_ORG=Citrus
Cit.28865.1.S1_at	4.34	5.55	2.32	0.0097			C37_41370 /DEF=Section:10 Reversed BEST NR:AAP37684.1 5e-18 At3g01680 [Arabidopsis thaliana] gb|AAF01551.1| unknown protein [Arabidopsis thaliana] ref|NP_186817.1| expressed protein [Arabidopsis thali /REP_ORG=Citrus
Cit.16882.1.S1_x_at	11.02	12.23	2.32	0.0259			C37_00117 /DEF=Section:3 Forward ESTs:5 BEST NR:AAG38518.1 1e-133 miraculin-like protein 2 [Citrus x paradisi] /REP_ORG=Citrus
Cit.21341.1.S1_at	7.52	8.73	2.31	0.0063			C37_46734 /DEF=Section:8 Forward BEST NR:AAO38707.1 4e-40 cation diffusion facilitator 8 [Stylosanthes hamata] /REP_ORG=Citrus
Cit.11230.1.S1_at	4.3	5.49	2.28	0.0006			C37_15032 /DEF=Section:2 Forward ESTs:5 BEST NR:BAB16426.1 4e-78 elicitor inducible gene product EIG-I24 [Nicotiana tabacum] /REP_ORG=Citrus
Cit.9590.1.S1_at	8.6	9.78	2.27	0.0137			C37_13008 /DEF=Section:2 Forward ESTs:3 BEST NR:CAB42793.1 2e-83 phenylalanine-ammonia lyase [Citrus clementina x Citrus reticulata] /REP_ORG=Citrus
Cit.13455.1.S1_s_at	7.41	8.59	2.26	0.0142	LOC102617022	probable xyloglucan endotransglucosylase/hydrolase protein B-like	C37_17819 /DEF=Section:2 Forward ESTs:4 BEST NR:AAN87142.1 1e-110 xyloglucan endotransglycosylase precursor [Populus tremula x Populus tremuloides] /REP_ORG=Citrus	0005975 // carbohydrate metabolic process // inferred from electronic annotation; 0006073 // cellular glucan metabolic process // inferred from electronic annotation; 0008152 // metabolic process // inferred from electronic annotation; 0010411 // xyloglucan metabolic process // inferred from electronic annotation; 0042546 // cell wall biogenesis // inferred from electronic annotation; 0071555 // …	0005576 // extracellular region // inferred from electronic annotation; 0005618 // cell wall // inferred from electronic annotation; 0016020 // membrane // inferred from electronic annotation; 0016021 // integral component of membrane // inferred from electronic annotation; 0048046 // apoplast // inferred from electronic annotation	0004553 // hydrolase activity, hydrolyzing O-glycosyl compounds // inferred from electronic annotation; 0016740 // transferase activity // inferred from electronic annotation; 0016762 // xyloglucan:xyloglucosyl transferase activity // inferred from electronic annotation; 0016787 // hydrolase activity // inferred from electronic annotation; 0016798 // hydrolase activity, acting on glycosyl bonds /…
Cit.25075.1.S1_s_at	9.7	10.88	2.26	0.0141	LOC102610070	probable peptide/nitrate transporter At5g62680-like	C37_26908 /DEF=Section:10 Reversed BEST NR:BAB19757.1 6e-41 nitrate transporter NRT1-2 [Glycine max] /REP_ORG=Citrus
Cit.3171.1.S1_x_at	7.91	9.07	2.24	0.0203			C37_04005 /DEF=Section:2 Forward ESTs:10 BEST NR:BAB19757.1 8e-73 nitrate transporter NRT1-2 [Glycine max] /REP_ORG=Citrus
Cit.14583.1.S1_s_at	6.37	7.53	2.24	0.0252	LOC102623623	transcription factor LHW-like	C37_19330 /DEF=Section:2 Forward ESTs:2 BEST NR:AAM61352.1 2e-46 unknown [Arabidopsis thaliana] pir||A96625 hypothetical protein T2K10.11 [imported] - Arabidopsis thaliana gb|AAD14482.1| T2K10.11 [Arabidop /REP_ORG=Citrus
Cit.855.1.S1_at	5.46	6.61	2.23	0.0227			C37_01084 /DEF=Section:2 Forward ESTs:6 BEST NR:AAO27366.1 1e-30 rapid alkalinization factor 1 precursor [Populus balsamifera subsp. trichocarpa x Populus deltoides] /REP_ORG=Citrus
Cit.25125.1.S1_at	8.31	9.45	2.21	0.0203	LOC102613314	uncharacterized LOC102613314	C37_27262 /DEF=Section:10 Reversed BEST NR:BAB10403.1 1e-33 unnamed protein product [Arabidopsis thaliana] ref|NP_201399.1| auxin efflux carrier family protein [Arabidopsis thaliana] /REP_ORG=Citrus
Cit.23618.1.S1_s_at	7.18	8.32	2.21	0.0009	LOC102626683	subtilisin-like protease-like	C37_38832 /DEF=Section:9 Reversed BEST NR:AAM98098.1 4e-87 AT4g30020/F6G3_50 [Arabidopsis thaliana] gb|AAO64757.1| AT4g30020/F6G3_50 [Arabidopsis thaliana] emb|CAB80995.1| AT4g30020 [Arabidopsis thal /REP_ORG=Citrus
Cit.7169.1.S1_at	4.99	6.11	2.18	0.021	LOC102623744	uncharacterized LOC102623744	C37_09644 /DEF=Section:2 Forward ESTs:2 BEST NR:AAN12896.1 3e-51 unknown protein [Arabidopsis thaliana] gb|AAL66971.1| unknown protein [Arabidopsis thaliana] ref|NP_974549.1| expressed protein [Arabidopsis /REP_ORG=Citrus
Cit.6492.1.S1_at	7.86	8.98	2.18	0.0218			C37_08464 /DEF=Section:2 Forward ESTs:3 BEST NR:AAD32567.1 3e-48 NT3 [Nicotiana tabacum] /REP_ORG=Citrus
Cit.20564.1.S1_at	4.36	5.48	2.17	0.0043	LOC102612282	TATA-binding protein-associated factor 2N-like	C37_44237 /DEF=Section:8 Forward BEST NR:AAO46040.1 3e-13 zinc finger transcription factor ZFP30 [Oryza sativa (japonica cultivar-group)] /REP_ORG=Citrus
Cit.13894.1.S1_at	6.68	7.8	2.17	0.0405	LOC102629516	putative uncharacterized protein DDB_G0286901-like	C37_18396 /DEF=Section:2 Forward ESTs:4 BEST NR:NP_197410.1 9e-15 heavy-metal-associated domain-containing protein [Arabidopsis thaliana] /REP_ORG=Citrus	0030001 // metal ion transport // inferred from electronic annotation		0046872 // metal ion binding // inferred from electronic annotation
Cit.25630.1.S1_at	7.27	8.39	2.16	0.0263	LOC102611112	protein DA1-related 2-like	C37_31134 /DEF=Section:10 Reversed BEST NR:NP_181513.1 4e-27 expressed protein [Arabidopsis thaliana] pir||T01013 hypothetical protein At2g39830 [imported] - Arabidopsis thaliana /REP_ORG=Citrus
Cit.11369.1.S1_at	4.77	5.88	2.16	0.0208			C37_15206 /DEF=Section:2 Forward ESTs:8 BEST NR:AAQ72788.1 1e-136 hypersensitive-induced response protein [Cucumis sativus] /REP_ORG=Citrus
Cit.29697.1.S1_at	5.49	6.59	2.16	0.022	LOC102622807	hypothetical protein	C37_06243 /DEF=Section:11 Forward BEST NR:AAP13396.1 9e-32 At1g68330 [Arabidopsis thaliana] gb|AAM13180.1| unknown protein [Arabidopsis thaliana] ref|NP_177000.2| expressed protein [Arabidopsis thali /REP_ORG=Citrus
Cit.24078.1.S1_at	5.66	6.77	2.16	0.0057			C37_40504 /DEF=Section:9 Reversed BEST NR: /REP_ORG=Citrus
Cit.17872.1.S1_at	4.64	5.75	2.16	0.0028			C37_15485 /DEF=Section:3 Forward ESTs:3 BEST NR:BAC43452.1 8e-78 unknown protein [Arabidopsis thaliana] /REP_ORG=Citrus
Cit.29639.1.S1_at	5	6.1	2.15	0.0041			C37_05359 /DEF=Section:11 Forward BEST NR:AAU05506.1 9e-36 At3g52490 [Arabidopsis thaliana] /REP_ORG=Citrus
Cit.9590.1.S1_s_at	7.63	8.73	2.15	0.0179	LOC102620173	phenylalanine ammonia-lyase-like	C37_13008 /DEF=Section:2 Forward ESTs:3 BEST NR:CAB42793.1 2e-83 phenylalanine-ammonia lyase [Citrus clementina x Citrus reticulata] /REP_ORG=Citrus	0008152 // metabolic process // inferred from electronic annotation		0003824 // catalytic activity // inferred from electronic annotation; 0016829 // lyase activity // inferred from electronic annotation
Cit.31336.1.S1_s_at	7.34	8.44	2.13	0.0094			C37_21764 /DEF=Section:11 Forward BEST NR: /REP_ORG=Citrus
Cit.11242.1.S1_at	5.57	6.66	2.12	0.0045			C37_15046 /DEF=Section:2 Forward ESTs:3 BEST NR:AAK62346.1 4e-99 elicitor-inducible cytochrome P450 [Nicotiana tabacum] /REP_ORG=Citrus
Cit.29750.1.S1_at	4.1	5.18	2.12	0.0311			C37_06880 /DEF=Section:11 Forward BEST NR:NP_199082.1 3e-88 expressed protein [Arabidopsis thaliana] dbj|BAB10624.1| unnamed protein product [Arabidopsis thaliana] /REP_ORG=Citrus
Cit.12610.1.S1_s_at	6.62	7.71	2.12	0.0227	LOC102617237	uncharacterized LOC102617237	C37_16756 /DEF=Section:2 Forward ESTs:2 BEST NR:AAG52057.1 8e-75 unknown protein; 27870-25287 [Arabidopsis thaliana] pir||F86423 unknown protein, 27870-25287 [imported] - Arabidopsis thaliana ref|NP_564344 /REP_ORG=Citrus
Cit.20961.1.S1_s_at	7.87	8.95	2.12	0.0357	LOC102624083	cellulose synthase-like protein G2-like	C37_45880 /DEF=Section:8 Forward BEST NR:NP_194130.2 1e-30 cellulose synthase family protein [Arabidopsis thaliana] /REP_ORG=Citrus
Cit.30521.1.S1_s_at	5.24	6.32	2.12	0.0184	LOC102610623	thaumatin-like protein 1-like	C37_12927 /DEF=Section:11 Forward BEST NR:AAM64698.1 4e-65 putative thaumatin-like protein [Arabidopsis thaliana] /REP_ORG=Citrus
Cit.36825.1.S1_at	5.5	6.58	2.12	0.0402			C37_39954 /DEF=Section:12 Forward BEST NR:NP_197587.1 3e-92 glycosyl hydrolase family 17 protein [Arabidopsis thaliana] /REP_ORG=Citrus
Cit.5926.1.S1_s_at	6.6	7.68	2.11	0.0198	LOC102608369	beta-galactosidase 1-like	C37_07592 /DEF=Section:2 Forward ESTs:3 BEST NR:BAB01923.1 2e-74 beta-galactosidase [Arabidopsis thaliana] emb|CAB64737.1| putative beta-galactosidase [Arabidopsis thaliana] ref|NP_187988.1| beta-galactosi /REP_ORG=Citrus
Cit.17398.1.S1_at	8.8	9.88	2.11	0.0119	LOC102623457	uncharacterized LOC102623457	C37_08518 /DEF=Section:3 Forward ESTs:3 BEST NR:NP_196028.2 1e-08 expressed protein [Arabidopsis thaliana] gb|AAR24695.1| At5g04080 [Arabidopsis thaliana] /REP_ORG=Citrus
Cit.18639.1.S1_at	4.22	5.3	2.11	0.0153			C37_25058 /DEF=Section:8 Forward BEST NR:AAK54279.1 4e-16 (E)-beta-farnesene synthase [Citrus junos] /REP_ORG=Citrus
Cit.6837.1.S1_at	9.12	10.2	2.11	0.0083	LOC102610070	probable peptide/nitrate transporter At5g62680-like	C37_09019 /DEF=Section:2 Forward ESTs:3 BEST NR:BAB19756.1 5e-88 nitrate transporter NRT1-1 [Glycine max] /REP_ORG=Citrus
Cit.24218.1.S1_s_at	8.45	9.52	2.11	0.0044	LOC102607860	phenylalanine ammonia-lyase-like	C37_40861 /DEF=Section:9 Reversed BEST NR:Q42667 1e-82 Phenylalanine ammonia-lyase gb|AAB67733.1| phenylalanine ammonia-lyase /REP_ORG=Citrus
Cit.8916.1.S1_at	6.9	7.98	2.11	0.0223			C37_12183 /DEF=Section:2 Forward ESTs:58 BEST NR:CAE53881.1 1e-129 aquaporin [Ricinus communis] /REP_ORG=Citrus
Cit.14378.1.S1_s_at	5.43	6.5	2.1	0.0214	LOC102609807	uncharacterized LOC102609807	C37_19050 /DEF=Section:2 Forward ESTs:2 BEST NR: /REP_ORG=Citrus
Cit.19915.1.S1_at	6.34	7.4	2.1	0.0141			C37_29011 /DEF=Section:8 Forward BEST NR:NP_566144.2 4e-87 GHMP kinase family protein [Arabidopsis thaliana] gb|AAL15261.1| AT3g01640/F4P13_18 [Arabidopsis thaliana] gb|AAM98259.1| At3g01640/F4P13_18 /REP_ORG=Citrus
Cit.5625.1.S1_at	7.13	8.18	2.07	0.0175			C37_07180 /DEF=Section:2 Forward ESTs:5 BEST NR:BAC22511.1 2e-57 phosphatidylglycerol specific phospholipase C [Arabidopsis thaliana] ref|NP_190430.2| phosphoesterase family protein [Arabidopsis thaliana] /REP_ORG=Citrus
Cit.22267.1.S1_at	5.7	6.75	2.07	0.0013			C37_30895 /DEF=Section:9 Reversed BEST NR:AAA32836.1 1e-47 phytoene synthase /REP_ORG=Citrus
Cit.14664.1.S1_at	4.16	5.21	2.07	0.0021	LOC102624609	agamous-like MADS-box protein AGL12-like	C37_19438 /DEF=Section:2 Forward ESTs:4 BEST NR:AAM33103.2 5e-78 TAGL12 transcription factor [Lycopersicon esculentum] /REP_ORG=Citrus
Cit.17977.1.S1_at	6.31	7.36	2.07	0.0124	LOC102612761; LOC102619794	(E)-beta-farnesene synthase-like; alpha-copaene synthase-like	C37_17536 /DEF=Section:3 Forward ESTs:7 BEST NR:AAG01339.1 0.0 terpene synthase [Citrus junos] /REP_ORG=Citrus
Cit.5926.1.S1_at	8.54	9.59	2.06	0.0015			C37_07592 /DEF=Section:2 Forward ESTs:3 BEST NR:BAB01923.1 2e-74 beta-galactosidase [Arabidopsis thaliana] emb|CAB64737.1| putative beta-galactosidase [Arabidopsis thaliana] ref|NP_187988.1| beta-galactosi /REP_ORG=Citrus
Cit.21967.1.S1_at	6.37	7.41	2.06	0.0204			C37_29632 /DEF=Section:9 Reversed BEST NR:AAD56323.1 5e-34 unknown protein [Arabidopsis thaliana] ref|NP_187519.1| glycine-rich protein [Arabidopsis thaliana] /REP_ORG=Citrus
Cit.2241.1.S1_s_at	10.11	11.15	2.06	0.0206	LOC102607860	phenylalanine ammonia-lyase-like	C37_02826 /DEF=Section:2 Forward ESTs:19 BEST NR:AAB67733.1 0.0 phenylalanine ammonia-lyase sp|Q42667|PALY_CITLI Phenylalanine ammonia-lyase /REP_ORG=Citrus
Cit.11435.1.S1_s_at	6.65	7.69	2.06	0.0418	LOC102626804	flavonol synthase/flavanone 3-hydroxylase-like	C37_15288 /DEF=Section:2 Forward ESTs:3 BEST NR:NP_566623.1 9e-69 oxidoreductase, 2OG-Fe(II) oxygenase family protein [Arabidopsis thaliana] /REP_ORG=Citrus
Cit.30724.1.S1_at	8.51	9.54	2.05	0.033			C37_16946 /DEF=Section:11 Forward BEST NR:AAN13222.1 2e-21 unknown protein [Arabidopsis thaliana] gb|AAK25899.1| unknown protein [Arabidopsis thaliana] dbj|BAB11737.1| serine/threonine protein kinase /REP_ORG=Citrus
Cit.19313.1.S1_at	7.17	8.2	2.04	0.0485			C37_27426 /DEF=Section:8 Forward BEST NR:EAL71975.1 2e-04 putative protein serine/threonine kinase [Dictyostelium discoideum] /REP_ORG=Citrus
Cit.30628.1.S1_s_at	4.97	6	2.04	0.0317	LOC102618256	hypersensitive-induced response protein 2-like	C37_15203 /DEF=Section:11 Forward BEST NR:AAQ72788.1 1e-135 hypersensitive-induced response protein [Cucumis sativus] /REP_ORG=Citrus
Cit.6792.1.S1_at	4.96	5.99	2.04	0.025	LOC102628840	uncharacterized LOC102628840	C37_08943 /DEF=Section:2 Forward ESTs:3 BEST NR:BAB02071.1 5e-42 unnamed protein product [Arabidopsis thaliana] ref|NP_189149.2| expressed protein [Arabidopsis thaliana] /REP_ORG=Citrus
Cit.29366.1.S1_at	5.86	6.88	2.03	0.007			C37_00907 /DEF=Section:11 Forward BEST NR:BAD33048.1 8e-07 monooxygenase-like [Oryza sativa (japonica cultivar-group)] dbj|BAD32925.1| monooxygenase-like [Oryza sativa (japonica cultivar-group)] /REP_ORG=Citrus
Cit.14890.1.S1_at	6.89	7.91	2.03	0.022			C37_19757 /DEF=Section:2 Forward ESTs:2 BEST NR:AAK58599.1 2e-52 ethylene-induced esterase [Citrus sinensis] /REP_ORG=Citrus
Cit.21341.1.S1_s_at	6.38	7.4	2.03	0.0307			C37_46734 /DEF=Section:8 Forward BEST NR:AAO38707.1 4e-40 cation diffusion facilitator 8 [Stylosanthes hamata] /REP_ORG=Citrus
Cit.13410.1.S1_s_at	6.33	7.34	2.01	0.0095	LOC102610718	probable pectinesterase/pectinesterase inhibitor 51-like	C37_17763 /DEF=Section:2 Forward ESTs:4 BEST NR:AAP04044.1 1e-103 putative pectin methylesterase [Arabidopsis thaliana] gb|AAL49830.1| putative pectin methylesterase [Arabidopsis thaliana] emb|CAB89354.1| p /REP_ORG=Citrus
Cit.31417.1.S1_at	6.34	5.34	-2.01	0.0098			C37_22218 /DEF=Section:11 Forward BEST NR: /REP_ORG=Citrus
Cit.24994.1.S1_at	9.82	8.81	-2.01	0.0389	LOC102619617	putative BTB/POZ domain-containing protein DOT3-like	C37_23519 /DEF=Section:10 Reversed BEST NR:CAB96681.1 3e-49 non-phototropic hypocotyl 3-like protein [Arabidopsis thaliana] ref|NP_196587.1| phototropic-responsive protein, putative [Arabidopsis thali /REP_ORG=Citrus
Cit.6145.1.S1_at	6.42	5.4	-2.03	0.0144			C37_07911 /DEF=Section:2 Forward ESTs:4 BEST NR:AAC49608.1 1e-133 Forsythia x intermedia (+)-pinoresinol/(+)-lariciresinol reductase (PLR) protein, complete sequence /REP_ORG=Citrus
Cit.6793.1.S1_at	7.66	6.57	-2.13	0.0155	LOC102625468	auxin-responsive protein IAA29-like	C37_08944 /DEF=Section:2 Forward ESTs:3 BEST NR:AAL92850.1 2e-08 Aux/IAA protein [Vitis vinifera] /REP_ORG=Citrus
Cit.11595.1.S1_s_at	8.89	7.78	-2.16	0.0023	LOC102625806	fe(2+) transport protein 3, chloroplastic-like	C37_15482 /DEF=Section:2 Forward ESTs:15 BEST NR:AAM62825.1 1e-99 putative iron-regulated transporter [Arabidopsis thaliana] /REP_ORG=Citrus	0006810 // transport // inferred from electronic annotation; 0006811 // ion transport // inferred from electronic annotation; 0030001 // metal ion transport // inferred from electronic annotation; 0055085 // transmembrane transport // inferred from electronic annotation; 0071577 // zinc II ion transmembrane transport // inferred from electronic annotation	0016020 // membrane // inferred from electronic annotation; 0016021 // integral component of membrane // inferred from electronic annotation	0005385 // zinc ion transmembrane transporter activity // inferred from electronic annotation; 0046873 // metal ion transmembrane transporter activity // inferred from electronic annotation
Cit.10363.1.S1_s_at	9.73	8.6	-2.19	0.0149	LOC102621846	brassinosteroid-regulated protein BRU1-like	C37_13953 /DEF=Section:2 Forward ESTs:19 BEST NR:P35694 1e-124 Brassinosteroid-regulated protein BRU1 precursor pir||T07678 xyloglucan endo-1,4-beta-D-glucanase (EC 3.2.1.-) BRU1 - soybean gb|AAA81350.1| /REP_ORG=Citrus
Cit.15146.1.S1_at	8.66	7.53	-2.2	0.0034			C37_20145 /DEF=Section:2 Forward ESTs:3 BEST NR:AAQ56827.1 5e-79 At1g30700 [Arabidopsis thaliana] gb|AAM98220.1| putative reticuline oxidase-like protein [Arabidopsis thaliana] ref|NP_174357.1| FAD-binding /REP_ORG=Citrus
Cit.9760.1.S1_s_at	5.59	4.36	-2.35	0.0153	LOC102623227	uncharacterized LOC102623227	C37_13219 /DEF=Section:2 Forward ESTs:22 BEST NR: /REP_ORG=Citrus
Cit.27205.1.S1_at	5.94	4.63	2.47	0.0018	LOC102626585	xyloglucan endotransglucosylase/hydrolase protein 22-like	C37_35471 /DEF=Section:10 Reversed BEST NR:CAA10231.1 4e-77 xyloglucan endotransglycosylase 1 [Fagus sylvatica] /REP_ORG=Citrus
Cit.22644.1.S1_at	9.28	7.97	-2.48	0.0227	LOC102623172	adenylate isopentenyltransferase 3, chloroplastic-like	C37_32566 /DEF=Section:9 Reversed BEST NR:NP_567138.1 3e-77 tRNA isopentenyl transferase -related protein [Arabidopsis thaliana] /REP_ORG=Citrus	0008033 // tRNA processing // inferred from electronic annotation
Cit.28572.1.S1_at	8.49	7.17	-2.49	0.0101			C37_39949 /DEF=Section:10 Reversed BEST NR:O65012 2e-59 Cytochrome P450 78A4 gb|AAC05148.1| cytochrome P450 [Pinus radiata] pir||T08114 cytochrome P450 - Monterey pine /REP_ORG=Citrus
Cit.9421.1.S1_s_at	6.95	5.57	-2.6	5.7e-05	LOC102625605; LOC102626585	probable xyloglucan endotransglucosylase/hydrolase protein 23-like; xyloglucan endotransglucosylase/hydrolase protein 22-like	C37_12792 /DEF=Section:2 Forward ESTs:7 BEST NR:CAA10231.1 2e-92 xyloglucan endotransglycosylase 1 [Fagus sylvatica] /REP_ORG=Citrus	0005975 // carbohydrate metabolic process // inferred from electronic annotation; 0006073 // cellular glucan metabolic process // inferred from electronic annotation; 0008152 // metabolic process // inferred from electronic annotation; 0010411 // xyloglucan metabolic process // inferred from electronic annotation; 0042546 // cell wall biogenesis // inferred from electronic annotation; 0071555 // …	0005576 // extracellular region // inferred from electronic annotation; 0005618 // cell wall // inferred from electronic annotation; 0048046 // apoplast // inferred from electronic annotation	0004553 // hydrolase activity, hydrolyzing O-glycosyl compounds // inferred from electronic annotation; 0016740 // transferase activity // inferred from electronic annotation; 0016762 // xyloglucan:xyloglucosyl transferase activity // inferred from electronic annotation; 0016787 // hydrolase activity // inferred from electronic annotation; 0016798 // hydrolase activity, acting on glycosyl bonds /…
Cit.30513.1.S1_x_at	5.63	4.24	-2.62	6.27e-06			C37_12795 /DEF=Section:11 Forward BEST NR:BAB86890.1 1e-111 syringolide-induced protein 19-1-5 [Glycine max] /REP_ORG=Citrus
Cit.18045.1.S1_s_at	7.3	5.9	-2.65	0.0011	LOC102615809	ethylene-responsive transcription factor ERF023-like	C37_18912 /DEF=Section:3 Forward ESTs:4 BEST NR:AAM63508.1 6e-25 transcription factor TINY, putative [Arabidopsis thaliana] /REP_ORG=Citrus
Cit.9523.1.S1_s_at	10.07	8.65	-2.67	0.0354	LOC102618150	translocator protein homolog	C37_12919 /DEF=Section:2 Forward ESTs:31 BEST NR:CAH10765.1 3e-45 peripheral-type benzodiazepine receptor [Solanum tuberosum] /REP_ORG=Citrus		0016020 // membrane // inferred from electronic annotation; 0016021 // integral component of membrane // inferred from electronic annotation
Cit.13424.1.S1_at	7.99	6.56	-2.68	0.0026			C37_17778 /DEF=Section:2 Forward ESTs:8 BEST NR:AAM14385.1 1e-108 putative cytochrome P450 protein [Arabidopsis thaliana] gb|AAK93657.1| putative cytochrome P450 protein [Arabidopsis thaliana] ref|NP_567581 /REP_ORG=Citrus	0055114 // oxidation-reduction process // inferred from electronic annotation	0016020 // membrane // inferred from electronic annotation; 0016021 // integral component of membrane // inferred from electronic annotation	0004497 // monooxygenase activity // inferred from electronic annotation; 0005506 // iron ion binding // inferred from electronic annotation; 0016491 // oxidoreductase activity // inferred from electronic annotation; 0016705 // oxidoreductase activity, acting on paired donors, with incorporation or reduction of molecular oxygen // inferred from electronic annotation; 0020037 // heme binding // in…
Cit.17724.1.S1_s_at	8.86	7.39	-2.76	0.0009	LOC102608899; LOC102626293	xyloglucan endotransglucosylase/hydrolase protein 22-like; probable xyloglucan endotransglucosylase/hydrolase protein 23-like	C37_12788 /DEF=Section:3 Forward ESTs:9 BEST NR:BAB86890.1 1e-113 syringolide-induced protein 19-1-5 [Glycine max] /REP_ORG=Citrus
Cit.31451.1.S1_s_at	7.88	6.14	-3.34	0.0021	ATC	ATC protein	C37_22430 /DEF=Section:11 Forward BEST NR:AAD33596.1 8e-44 thioredoxin h [Hevea brasiliensis] /REP_ORG=Citrus	0006662 // glycerol ether metabolic process // inferred from electronic annotation; 0045454 // cell redox homeostasis // inferred from electronic annotation; 0055114 // oxidation-reduction process // inferred from electronic annotation	0005623 // cell // inferred from electronic annotation	0015035 // protein disulfide oxidoreductase activity // inferred from electronic annotation
Cit.17562.1.S1_at	9.19	7.21	-3.93	0.0205	LOC102617699	serine/threonine-protein phosphatase 6 regulatory ankyrin repeat subunit C-like	C37_10803 /DEF=Section:3 Forward ESTs:2 BEST NR: /REP_ORG=Citrus
Cit.5973.1.S1_s_at	9.61	7.39	-4.67	0.0182	LOC102617699	serine/threonine-protein phosphatase 6 regulatory ankyrin repeat subunit C-like	C37_07663 /DEF=Section:2 Forward ESTs:4 BEST NR: /REP_ORG=Citrus
Cit.13366.1.S1_at	8.27	5.94	-5.03	0.0297			C37_17703 /DEF=Section:2 Forward ESTs:8 BEST NR:AAF23560.1 1e-108 chalcone synthase [Cardamine amara] sp|Q9SEP2|CHSY_CARAN Chalcone synthase (Naringenin-chalcone synthase) /REP_ORG=Citrus

## Sheet: Control Vs. MFA
ID	Control Avg (log2)	Healthy MFA Avg (log2)	Fold Change	P-val	Gene Symbol	Description	Target Description	Gene Ontology Biological Process	Gene Ontology Cellular Component	Gene Ontology Molecular Function
Cit.17838.1.S1_at	4.77	10.59	56.59	1.52e-05	LOC102619854	uncharacterized LOC102619854	C37_14799 /DEF=Section:3 Forward ESTs:2 BEST NR:XP_463627.1 3e-18 P0678F11.22 [Oryza sativa (japonica cultivar-group)] /REP_ORG=Citrus
Cit.3761.1.S1_x_at	5.59	10.89	39.39	5.42e-07	LOC102619665	uncharacterized LOC102619665	C37_04762 /DEF=Section:2 Forward ESTs:6 BEST NR: /REP_ORG=Citrus
Cit.1441.1.S1_at	4.34	9.39	33.12	3.13e-10			C37_01817 /DEF=Section:2 Forward ESTs:5 BEST NR:BAB01067.1 8e-36 acetyltranferase-like protein [Arabidopsis thaliana] /REP_ORG=Citrus
Cit.18037.1.S1_at	4.6	9.48	29.49	3.96e-11	LOC102621630	1-aminocyclopropane-1-carboxylate synthase 1-like	C37_18786 /DEF=Section:3 Forward ESTs:5 BEST NR:CAB60831.1 0.0 ACC synthase [Citrus sinensis] pir||T50551 1-aminocyclopropane-1-carboxylate synthase (EC 4.4.1.14) acs2 [similarity] - sweet orange /REP_ORG=Citrus	0009058 // biosynthetic process // inferred from electronic annotation; 0042218 // 1-aminocyclopropane-1-carboxylate biosynthetic process // inferred from electronic annotation		0003824 // catalytic activity // inferred from electronic annotation; 0016829 // lyase activity // inferred from electronic annotation; 0016847 // 1-aminocyclopropane-1-carboxylate synthase activity // inferred from electronic annotation; 0030170 // pyridoxal phosphate binding // inferred from electronic annotation
Cit.2409.1.S1_s_at	4.12	8.61	22.38	1.36e-12	LOC102627565	laccase-7-like	C37_03041 /DEF=Section:2 Forward ESTs:16 BEST NR:NP_187533.1 2e-92 laccase family protein / diphenol oxidase family protein [Arabidopsis thaliana] /REP_ORG=Citrus
Cit.17291.1.S1_at	4.96	9.44	22.32	6.3e-09			C37_06980 /DEF=Section:3 Forward ESTs:5 BEST NR:AAF60951.1 3e-77 O-methyltransferase [Populus balsamifera subsp. trichocarpa x Populus deltoides] /REP_ORG=Citrus
Cit.17178.1.S1_x_at	5.89	10.3	21.27	1.53e-07			C37_04761 /DEF=Section:3 Forward ESTs:4 BEST NR: .009 /REP_ORG=Citrus
Cit.3377.1.S1_at	4.79	9.18	20.96	6.62e-10	LOC102613370	blue copper protein-like	C37_04273 /DEF=Section:2 Forward ESTs:7 BEST NR:AAF75824.1 9e-36 phytocyanin homolog [Pinus taeda] /REP_ORG=Citrus
Cit.29411.1.S1_s_at	4.93	9.27	20.23	1.56e-10	LOC102624391	BAHD acyltransferase At5g47980-like	C37_01821 /DEF=Section:11 Forward BEST NR:NP_189233.1 8e-37 transferase family protein [Arabidopsis thaliana] /REP_ORG=Citrus
Cit.7362.1.S1_at	4.5	8.79	19.53	7.28e-10	LOC102612640	cytochrome P450 83B1-like	C37_09965 /DEF=Section:2 Forward ESTs:2 BEST NR:BAB40324.1 5e-62 cytochrome P450 [Asparagus officinalis] /REP_ORG=Citrus
Cit.8700.1.S1_s_at	6.53	10.22	12.89	9.82e-05	LOC102627738	extensin-3-like	C37_11905 /DEF=Section:2 Forward ESTs:19 BEST NR:CAA50603.1 2e-73 extensin [Nicotiana tabacum] pir||S33158 extensin - common tobacco /REP_ORG=Citrus
Cit.5438.1.S1_at	7.04	10.7	12.59	2.06e-06	LOC102609753	uncharacterized LOC102609753	C37_06903 /DEF=Section:2 Forward ESTs:5 BEST NR:AAM65783.1 3e-17 unknown [Arabidopsis thaliana] gb|AAM15100.1| Expressed protein [Arabidopsis thaliana] ref|NP_850063.1| expressed protein [Arabidopsis thali /REP_ORG=Citrus
Cit.30945.1.S1_at	6.58	10.14	11.79	1.46e-08			C37_19534 /DEF=Section:11 Forward BEST NR:AAV74623.1 3e-57 homogentisate geranylgeranyl transferase [Vitis vinifera] /REP_ORG=Citrus
Cit.26572.1.S1_at	5.18	8.73	11.68	5.96e-07	LOC102607820	uncharacterized LOC102607820	C37_33786 /DEF=Section:10 Reversed BEST NR:NP_973975.1 6e-05 lipase class 3 family protein [Arabidopsis thaliana] gb|AAM91100.1| At1g45200 [Arabidopsis thaliana] /REP_ORG=Citrus
Cit.18299.1.S1_at	7.29	10.8	11.35	4.59e-08			C37_22609 /DEF=Section:3 Forward ESTs:2 BEST NR:AAM65619.1 1e-05 unknown [Arabidopsis thaliana] gb|AAB87104.1| expressed protein [Arabidopsis thaliana] pir||T00505 hypothetical protein At2g23270 [imported] /REP_ORG=Citrus
Cit.22284.1.S1_at	5.63	9.03	10.51	1.37e-09			C37_30954 /DEF=Section:9 Reversed BEST NR:CAA58218.1 1e-101 caffeic O-methyltransferase [Prunus dulcis] sp|Q43609|COMT_PRUDU Caffeic acid 3-O-methyltransferase (S-adenosysl-L-methionine:caffeic acid /REP_ORG=Citrus
Cit.26572.1.S1_s_at	4.32	7.69	10.39	3.06e-07	LOC102607820	uncharacterized LOC102607820	C37_33786 /DEF=Section:10 Reversed BEST NR:NP_973975.1 6e-05 lipase class 3 family protein [Arabidopsis thaliana] gb|AAM91100.1| At1g45200 [Arabidopsis thaliana] /REP_ORG=Citrus
Cit.9590.1.S1_at	8.6	11.92	9.96	7.98e-07			C37_13008 /DEF=Section:2 Forward ESTs:3 BEST NR:CAB42793.1 2e-83 phenylalanine-ammonia lyase [Citrus clementina x Citrus reticulata] /REP_ORG=Citrus
Cit.13957.1.S1_at	5.71	8.99	9.72	0.0008	LOC102611371	uncharacterized LOC102611371	C37_18481 /DEF=Section:2 Forward ESTs:5 BEST NR:NP_683316.1 6e-73 auxin efflux carrier family protein [Arabidopsis thaliana] /REP_ORG=Citrus
Cit.15872.1.S1_at	5.82	9.08	9.6	2.44e-05	LOC102630196	protein SRG1-like	C37_21311 /DEF=Section:2 Forward ESTs:2 BEST NR: /REP_ORG=Citrus
Cit.9590.1.S1_s_at	7.63	10.86	9.36	1.8e-07	LOC102620173	phenylalanine ammonia-lyase-like	C37_13008 /DEF=Section:2 Forward ESTs:3 BEST NR:CAB42793.1 2e-83 phenylalanine-ammonia lyase [Citrus clementina x Citrus reticulata] /REP_ORG=Citrus	0008152 // metabolic process // inferred from electronic annotation		0003824 // catalytic activity // inferred from electronic annotation; 0016829 // lyase activity // inferred from electronic annotation
Cit.15593.1.S1_s_at	8.33	11.54	9.28	1.51e-07	LOC102613413	feruloyl CoA ortho-hydroxylase 1-like	C37_20870 /DEF=Section:2 Forward ESTs:2 BEST NR:BAB02603.1 6e-14 leucoanthocyanidin dioxygenase-like protein [Arabidopsis thaliana] ref|NP_187970.1| oxidoreductase, 2OG-Fe(II) oxygenase family protein [Ara /REP_ORG=Citrus	0055114 // oxidation-reduction process // inferred from electronic annotation		0016491 // oxidoreductase activity // inferred from electronic annotation; 0046872 // metal ion binding // inferred from electronic annotation
Cit.2259.1.S1_at	5.9	9.11	9.25	1.33e-05			C37_02849 /DEF=Section:2 Forward ESTs:5 BEST NR:AAK70406.1 2e-37 pol polyprotein [Citrus x paradisi] /REP_ORG=Citrus
Cit.12768.1.S1_at	7.33	10.52	9.13	2.32e-08			C37_16969 /DEF=Section:2 Forward ESTs:10 BEST NR:AAP30841.1 8e-55 nectarin 5 [Nicotiana langsdorffii x Nicotiana sanderae] /REP_ORG=Citrus
Cit.21128.1.S1_at	8.36	11.54	9.04	4.87e-08	LOC102613413	feruloyl CoA ortho-hydroxylase 1-like	C37_46168 /DEF=Section:8 Forward BEST NR:BAB02603.1 4e-27 leucoanthocyanidin dioxygenase-like protein [Arabidopsis thaliana] ref|NP_187970.1| oxidoreductase, 2OG-Fe(II) oxygenase family protein [Ara /REP_ORG=Citrus	0055114 // oxidation-reduction process // inferred from electronic annotation		0016491 // oxidoreductase activity // inferred from electronic annotation; 0046872 // metal ion binding // inferred from electronic annotation
Cit.16492.1.S1_at	3.65	6.81	8.95	1.24e-05	LOC102626114	putative glutamine amidotransferase PB2B2.05-like	C37_22403 /DEF=Section:2 Forward ESTs:2 BEST NR:AAL24156.1 9e-39 AT5g38200/MXA21_90 [Arabidopsis thaliana] gb|AAL90953.1| AT5g38200/MXA21_90 [Arabidopsis thaliana] /REP_ORG=Citrus
Cit.5316.1.S1_at	6.05	9.18	8.78	0.0011	LOC102610597	leucoanthocyanidin dioxygenase-like	C37_06730 /DEF=Section:2 Forward ESTs:6 BEST NR:NP_196179.1 1e-109 oxidoreductase, 2OG-Fe(II) oxygenase family protein [Arabidopsis thaliana] /REP_ORG=Citrus	0055114 // oxidation-reduction process // inferred from electronic annotation		0005506 // iron ion binding // inferred from electronic annotation; 0016491 // oxidoreductase activity // inferred from electronic annotation; 0046872 // metal ion binding // inferred from electronic annotation
Cit.7874.1.S1_at	4.46	7.54	8.51	1.73e-05			C37_10796 /DEF=Section:2 Forward ESTs:2 BEST NR: /REP_ORG=Citrus
Cit.5929.1.S1_s_at	3.62	6.67	8.3	1.1e-10			C37_07595 /DEF=Section:2 Forward ESTs:2 BEST NR: /REP_ORG=Citrus
Cit.30708.1.S1_at	5.66	8.71	8.29	6.98e-08	LOC102613827	cannabidiolic acid synthase-like 2-like	C37_16636 /DEF=Section:11 Forward BEST NR:BAB33033.1 8e-43 CPRD2 [Vigna unguiculata] /REP_ORG=Citrus
Cit.12693.1.S1_at	6.54	9.58	8.23	7.08e-07			C37_16870 /DEF=Section:2 Forward ESTs:10 BEST NR:XP_480098.1 2e-96 organic cation transporter-like protein [Oryza sativa (japonica cultivar-group)] dbj|BAD33871.1| organic cation transporter-like protein [Or /REP_ORG=Citrus
Cit.11159.1.S1_s_at	6.14	9.1	7.76	1.04e-09	LOC102627574	cytochrome P450 71B35-like	C37_14940 /DEF=Section:2 Forward ESTs:7 BEST NR:AAL24049.1 1e-104 cytochrome P450 [Citrus sinensis] /REP_ORG=Citrus
Cit.7044.1.S1_at	4.99	7.94	7.75	1.21e-10			C37_09410 /DEF=Section:2 Forward ESTs:2 BEST NR:BAC21263.1 1e-62 glutathione S-transferase [Cucurbita maxima] /REP_ORG=Citrus
Cit.7058.1.S1_at	4.18	7.13	7.73	2.37e-07	LOC102626590	probable flavin-containing monooxygenase 1-like	C37_09435 /DEF=Section:2 Forward ESTs:2 BEST NR:B86326 4e-95 T29M8.12 protein - Arabidopsis thaliana gb|AAF82235.1| Contains similarity to a dimethylaniline monooxygenase (N-oxide forming) 2 (pulmonary /REP_ORG=Citrus	0055114 // oxidation-reduction process // inferred from electronic annotation		0004497 // monooxygenase activity // inferred from electronic annotation; 0004499 // N,N-dimethylaniline monooxygenase activity // inferred from electronic annotation; 0016491 // oxidoreductase activity // inferred from electronic annotation; 0050660 // flavin adenine dinucleotide binding // inferred from electronic annotation; 0050661 // NADP binding // inferred from electronic annotation
Cit.8683.1.S1_s_at	7.35	10.27	7.55	1.61e-06	LOC102616792	hemoglobin-2-like	C37_11884 /DEF=Section:2 Forward ESTs:27 BEST NR:P23244 5e-72 Hemoglobin II pir||S13378 hemoglobin II - swamp oak /REP_ORG=Citrus
Cit.14337.1.S1_at	8.04	10.89	7.23	2.72e-05	LOC102618363	shikimate O-hydroxycinnamoyltransferase-like	C37_18999 /DEF=Section:2 Forward ESTs:5 BEST NR:CAD47830.1 8e-43 hydroxycinnamoyl transferase [Nicotiana tabacum] /REP_ORG=Citrus
Cit.31467.1.S1_at	4.69	7.45	6.79	1.77e-05	LOC102622760	hypothetical protein	C37_22497 /DEF=Section:11 Forward BEST NR:NP_191858.2 1e-08 expressed protein [Arabidopsis thaliana] /REP_ORG=Citrus
Cit.939.1.S1_s_at	3.04	5.76	6.59	1.59e-05	LOC102611531	feruloyl CoA ortho-hydroxylase 1-like	C37_01187 /DEF=Section:2 Forward ESTs:13 BEST NR:AAS76251.1 1e-104 At1g55290 [Arabidopsis thaliana] gb|AAG51560.1| leucoanthocyanidin dioxygenase 2, putative; 51024-52213 [Arabidopsis thaliana] /REP_ORG=Citrus	0055114 // oxidation-reduction process // inferred from electronic annotation		0016491 // oxidoreductase activity // inferred from electronic annotation; 0046872 // metal ion binding // inferred from electronic annotation
Cit.18517.1.S1_s_at	8.23	10.91	6.41	8.24e-05	LOC102622203	internal alternative NAD(P)H-ubiquinone oxidoreductase A1, mitochondrial-like	C37_24428 /DEF=Section:8 Forward BEST NR:AAO27256.1 4e-39 putative NADH-dehydrogenase [Pisum sativum] /REP_ORG=Citrus
Cit.33964.1.S1_at	5.92	8.56	6.22	3.19e-06	LOC102626532	L-type lectin-domain containing receptor kinase IX.1-like	C37_26459 /DEF=Section:12 Forward BEST NR:Q39529 9e-43 Agglutinin II precursor (ClAII) (LecClAII) gb|AAC49137.1| lectin precursor /REP_ORG=Citrus
Cit.4491.1.S1_at	6.52	9.16	6.2	1.13e-09			C37_05692 /DEF=Section:2 Forward ESTs:8 BEST NR:CAB60722.1 0.0 ACC synthase [Citrus sinensis] emb|CAB60721.1| ACC synthase [Citrus sinensis] /REP_ORG=Citrus
Cit.2691.1.S1_at	9.49	12.1	6.11	1.34e-06			C37_03405 /DEF=Section:2 Forward ESTs:3 BEST NR:AAP30841.1 6e-48 nectarin 5 [Nicotiana langsdorffii x Nicotiana sanderae] /REP_ORG=Citrus
Cit.14371.1.S1_at	7.11	9.72	6.1	6.54e-07			C37_19038 /DEF=Section:2 Forward ESTs:4 BEST NR:AAV74623.1 5e-68 homogentisate geranylgeranyl transferase [Vitis vinifera] /REP_ORG=Citrus
Cit.31202.1.S1_at	3.39	5.99	6.08	1.02e-07			C37_21300 /DEF=Section:11 Forward BEST NR:AAP43912.1 9e-13 homogentisic acid geranylgeranyl transferase [Triticum aestivum] /REP_ORG=Citrus
Cit.19053.1.S1_at	3.76	6.35	6.05	0.0005			C37_26086 /DEF=Section:8 Forward BEST NR:AAV34889.1 9e-26 osmotin-like [Theobroma cacao] /REP_ORG=Citrus
Cit.1727.1.S1_s_at	7.45	10.04	6.02	4.19e-05	CHI1	chitinase CHI1	C37_02180 /DEF=Section:2 Forward ESTs:12 BEST NR:AAC35981.1 1e-133 chitinase CHI1 [Citrus sinensis] /REP_ORG=Citrus	0005975 // carbohydrate metabolic process // inferred from electronic annotation; 0006032 // chitin catabolic process // inferred from electronic annotation; 0016998 // cell wall macromolecule catabolic process // inferred from electronic annotation		0004568 // chitinase activity // inferred from electronic annotation
Cit.31117.1.S1_at	5.34	7.93	6.02	3.2e-05	LOC102629246	BON1-associated protein 2-like	C37_20778 /DEF=Section:11 Forward BEST NR:NP_182100.2 9e-32 BON1-associated protein (BAP1)-related [Arabidopsis thaliana] /REP_ORG=Citrus
Cit.9132.1.S1_s_at	8.8	11.38	5.98	1.97e-08	LOC102621758	uncharacterized LOC102621758	C37_12443 /DEF=Section:2 Forward ESTs:7 BEST NR:CAA67728.1 1e-131 pectinacetylesterase precursor [Vigna radiata var. radiata] pir||S68805 pectin acetylesterase (EC 3.1.1.-) precursor - mung bean /REP_ORG=Citrus
Cit.24626.1.S1_x_at	4.27	6.77	5.66	4.32e-06			C37_42015 /DEF=Section:9 Reversed BEST NR:CAA37898.1 1e-71 hemoglobin [Casuarina glauca] pir||S13378 hemoglobin II - swamp oak sp|P23244|HBP2_CASGL Hemoglobin II /REP_ORG=Citrus
Cit.11230.1.S1_at	4.3	6.77	5.55	4.13e-08			C37_15032 /DEF=Section:2 Forward ESTs:5 BEST NR:BAB16426.1 4e-78 elicitor inducible gene product EIG-I24 [Nicotiana tabacum] /REP_ORG=Citrus
Cit.4353.1.S1_at	4.93	7.41	5.55	3.34e-07			C37_05526 /DEF=Section:2 Forward ESTs:4 BEST NR:CAB89377.1 3e-72 periaxin-like protein [Arabidopsis thaliana] ref|NP_196515.1| hydroxyproline-rich glycoprotein family protein [Arabidopsis thaliana] /REP_ORG=Citrus
Cit.22763.1.S1_s_at	7.49	9.94	5.48	0.0002	LOC102618338	ethylene-responsive transcription factor 1B-like	C37_33292 /DEF=Section:9 Reversed BEST NR:AAN77067.1 9e-50 ethylene responsive element binding protein [Lycopersicon esculentum] /REP_ORG=Citrus	0006351 // transcription, DNA-templated // inferred from electronic annotation; 0006355 // regulation of transcription, DNA-templated // inferred from electronic annotation	0005634 // nucleus // inferred from electronic annotation	0003677 // DNA binding // inferred from electronic annotation; 0003700 // transcription factor activity, sequence-specific DNA binding // inferred from electronic annotation
Cit.15137.1.S1_at	8.27	10.72	5.45	4.16e-06	LOC102622441	putative methyltransferase DDB_G0268948-like	C37_20130 /DEF=Section:2 Forward ESTs:3 BEST NR:AAM19356.1 1e-70 embryo-abundant protein EMB [Pisum sativum] /REP_ORG=Citrus
Cit.20606.1.S1_at	4.92	7.36	5.44	0.0013	LOC102616656	uncharacterized LOC102616656	C37_44861 /DEF=Section:8 Forward BEST NR:NP_563744.1 3e-11 expressed protein [Arabidopsis thaliana] gb|AAM63779.1| unknown [Arabidopsis thaliana] /REP_ORG=Citrus
Cit.4425.1.S1_at	8.69	11.13	5.43	9.82e-08			C37_05615 /DEF=Section:2 Forward ESTs:7 BEST NR:BAB09969.1 4e-68 cytochrome P450 [Arabidopsis thaliana] sp|Q9FLC8|C792_ARATH Cytochrome P450 79A2 /REP_ORG=Citrus
Cit.8648.1.S1_at	6.03	8.46	5.4	1.15e-05	LOC102619217	germin-like protein subfamily 1 member 17-like	C37_11840 /DEF=Section:2 Forward ESTs:7 BEST NR:BAB10836.1 3e-89 germin-like protein [Arabidopsis thaliana] ref|NP_198731.1| germin-like protein, putative [Arabidopsis thaliana] sp|Q9FIC6|GL1H_ARATH Germin /REP_ORG=Citrus
Cit.18677.1.S1_s_at	8.21	10.61	5.27	4.53e-05	CHI1	chitinase CHI1	C37_25170 /DEF=Section:8 Forward BEST NR:AAC35981.1 5e-11 chitinase CHI1 [Citrus sinensis] /REP_ORG=Citrus	0005975 // carbohydrate metabolic process // inferred from electronic annotation; 0006032 // chitin catabolic process // inferred from electronic annotation; 0016998 // cell wall macromolecule catabolic process // inferred from electronic annotation		0004568 // chitinase activity // inferred from electronic annotation
Cit.9327.1.S1_at	6.14	8.53	5.24	5.72e-05			C37_12683 /DEF=Section:2 Forward ESTs:10 BEST NR:NP_911221.1 1e-86 putative NADH dehydrogenase [Oryza sativa (japonica cultivar-group)] dbj|BAC15811.1| putative NADH dehydrogenase [Oryza sativa (japonica /REP_ORG=Citrus
Cit.25774.1.S1_s_at	8.33	10.71	5.22	5.32e-08	LOC102618655	S-adenosylmethionine synthase-like	C37_31570 /DEF=Section:10 Reversed BEST NR:AAK29410.1 6e-66 S-adenosyl-L-methionine synthetase [Elaeagnus umbellata] /REP_ORG=Citrus
Cit.14102.1.S1_s_at	5.16	7.55	5.22	0.0005	LOC102628103	hypothetical protein	C37_18673 /DEF=Section:2 Forward ESTs:5 BEST NR:NP_198885.1 5e-44 expressed protein [Arabidopsis thaliana] dbj|BAB08541.1| unnamed protein product [Arabidopsis thaliana] /REP_ORG=Citrus
Cit.16085.1.S1_at	7.6	9.97	5.18	2.92e-05	LOC102630285	hypothetical protein	C37_21740 /DEF=Section:2 Forward ESTs:2 BEST NR:CAB80436.1 7e-10 putative protein [Arabidopsis thaliana] emb|CAB38310.1| putative protein [Arabidopsis thaliana] ref|NP_195485.1| VQ motif-containing protein /REP_ORG=Citrus
Cit.157.1.S1_x_at	5.58	7.95	5.17	0.0047			C37_00199 /DEF=Section:2 Forward ESTs:18 BEST NR:AAA84370.1 2e-06 beta-galactosidase alpha polypeptide /REP_ORG=Citrus
Cit.16670.1.S1_at	6.74	9.1	5.14	0.0004			C37_22687 /DEF=Section:2 Forward ESTs:2 BEST NR:BAA78047.1 5e-70 GGPP synthase [Daucus carota] /REP_ORG=Citrus
Cit.19042.1.S1_at	8.53	10.89	5.13	2.61e-08			C37_26067 /DEF=Section:8 Forward BEST NR:CAA73220.1 4e-51 isoflavone reductase-like protein [Citrus x paradisi] /REP_ORG=Citrus
Cit.25122.1.S1_s_at	6.85	9.2	5.11	0.0002	LOC102612936	glucan endo-1,3-beta-glucosidase, basic isoform-like	C37_27247 /DEF=Section:10 Reversed BEST NR:CAA03908.1 5e-64 beta-1,3-glucanase [Citrus sinensis] pir||T10119 glucan endo-1,3-beta-D-glucosidase (EC 3.2.1.39) - sweet orange /REP_ORG=Citrus
Cit.7036.1.S1_at	5.7	8.04	5.05	7.7e-09	LOC102624101	probable L-type lectin-domain containing receptor kinase S.5-like	C37_09399 /DEF=Section:2 Forward ESTs:2 BEST NR:BAB09808.1 2e-79 lectin-like protein kinase [Arabidopsis thaliana] ref|NP_196292.1| lectin protein kinase family protein [Arabidopsis thaliana] /REP_ORG=Citrus
Cit.31341.1.S1_at	10.03	12.37	5.04	1.82e-05			C37_21781 /DEF=Section:11 Forward BEST NR:BAC21263.1 2e-51 glutathione S-transferase [Cucurbita maxima] /REP_ORG=Citrus
Cit.30535.1.S1_at	4.74	7.07	5.03	3.95e-05			C37_13137 /DEF=Section:11 Forward BEST NR:AAG49361.1 1e-101 ACC oxidase [Citrus sinensis] /REP_ORG=Citrus	0055114 // oxidation-reduction process // inferred from electronic annotation		0016491 // oxidoreductase activity // inferred from electronic annotation; 0046872 // metal ion binding // inferred from electronic annotation
Cit.8514.1.S1_x_at	6.86	9.16	4.94	7.98e-07	LOC102614803	peroxidase C3-like	C37_11662 /DEF=Section:2 Forward ESTs:33 BEST NR:AAL92037.1 4e-92 apoplastic anionic gaiacol peroxidase [Gossypium hirsutum] /REP_ORG=Citrus	0006979 // response to oxidative stress // inferred from electronic annotation; 0042744 // hydrogen peroxide catabolic process // inferred from electronic annotation; 0055114 // oxidation-reduction process // inferred from electronic annotation	0005576 // extracellular region // inferred from electronic annotation	0004601 // peroxidase activity // inferred from electronic annotation; 0016491 // oxidoreductase activity // inferred from electronic annotation; 0020037 // heme binding // inferred from electronic annotation; 0046872 // metal ion binding // inferred from electronic annotation
Cit.18590.1.S1_at	3.34	5.63	4.89	5.52e-06			C37_24943 /DEF=Section:8 Forward BEST NR: /REP_ORG=Citrus
Cit.10684.1.S1_at	7.45	9.74	4.89	0.0046			C37_14356 /DEF=Section:2 Forward ESTs:5 BEST NR:BAC42387.1 1e-111 putative 12-oxophytodienoate reductase OPR2 [Arabidopsis thaliana] /REP_ORG=Citrus
Cit.8718.1.S1_s_at	6.61	8.88	4.82	0.0021	LOC102630049	anthranilate N-methyltransferase-like	C37_11927 /DEF=Section:2 Forward ESTs:5 BEST NR:CAA50561.1 2e-99 catechol O-methyltransferase [Nicotiana tabacum] pir||JQ2344 catechol O-methyltransferase (EC 2.1.1.6) III - common tobacco /REP_ORG=Citrus
Cit.20223.1.S1_at	7.82	10.09	4.8	6.7e-06	LOC102626202	caffeic acid 3-O-methyltransferase-like	C37_34218 /DEF=Section:8 Forward BEST NR:AAL91506.1 9e-73 caffeic acid O-methyltransferase II [Nicotiana tabacum] /REP_ORG=Citrus
Cit.40508.1.S1_s_at	5.22	7.45	4.7	0.0383	LOC102609610	protein TIFY 5A-like	C37_47552 /DEF=Section:12 Forward BEST NR:AAM64680.1 5e-15 unknown [Arabidopsis thaliana] ref|NP_564349.1| expressed protein [Arabidopsis thaliana] /REP_ORG=Citrus
Cit.1201.1.S1_at	5.4	7.62	4.67	0.002			C37_01516 /DEF=Section:2 Forward ESTs:20 BEST NR:AAM21199.1 8e-91 pathogenesis-related protein 5-1 [Helianthus annuus] /REP_ORG=Citrus
Cit.8686.1.S1_at	5.12	7.33	4.64	5.1e-06			C37_11888 /DEF=Section:2 Forward ESTs:3 BEST NR:S00838 2e-37 hemoglobin - Trema tomentosa prf||1402313A hemoglobin /REP_ORG=Citrus
Cit.8700.1.S1_at	7.41	9.61	4.61	0.0003			C37_11905 /DEF=Section:2 Forward ESTs:19 BEST NR:CAA50603.1 2e-73 extensin [Nicotiana tabacum] pir||S33158 extensin - common tobacco /REP_ORG=Citrus
Cit.6803.1.S1_s_at	5.44	7.64	4.59	8.73e-07	LOC102607820	uncharacterized LOC102607820	C37_08967 /DEF=Section:2 Forward ESTs:2 BEST NR:NP_176056.1 2e-40 lipase class 3 family protein [Arabidopsis thaliana] /REP_ORG=Citrus
Cit.29907.1.S1_at	5.33	7.53	4.59	0.0001			C37_08337 /DEF=Section:11 Forward BEST NR: /REP_ORG=Citrus
Cit.57.1.S1_at	7.07	9.26	4.56	0.0206	LOC102622862	21 kDa seed protein-like	C37_00038 /DEF=Section:2 Forward ESTs:80 BEST NR:AAG38518.1 8e-57 miraculin-like protein 2 [Citrus x paradisi] /REP_ORG=Citrus	0010951 // negative regulation of endopeptidase activity // inferred from electronic annotation		0004866 // endopeptidase inhibitor activity // inferred from electronic annotation
Cit.2008.1.S1_s_at	4.61	6.8	4.56	1.7e-06			C37_02531 /DEF=Section:2 Forward ESTs:7 BEST NR: /REP_ORG=Citrus
Cit.8725.1.S1_at	6.78	8.96	4.54	0.0057	LOC102630049	anthranilate N-methyltransferase-like	C37_11936 /DEF=Section:2 Forward ESTs:14 BEST NR:AAL91506.1 1e-94 caffeic acid O-methyltransferase II [Nicotiana tabacum] /REP_ORG=Citrus
Cit.18201.1.S1_at	7.94	10.11	4.51	0.003	LOC102613314	uncharacterized LOC102613314	C37_21295 /DEF=Section:3 Forward ESTs:2 BEST NR: /REP_ORG=Citrus
Cit.8501.1.S1_at	8.9	11.06	4.47	4.96e-05			C37_11647 /DEF=Section:2 Forward ESTs:3 BEST NR: /REP_ORG=Citrus
Cit.18517.1.S1_at	11.01	13.15	4.41	5.29e-05	LOC102622203	internal alternative NAD(P)H-ubiquinone oxidoreductase A1, mitochondrial-like	C37_24428 /DEF=Section:8 Forward BEST NR:AAO27256.1 4e-39 putative NADH-dehydrogenase [Pisum sativum] /REP_ORG=Citrus
Cit.30299.1.S1_at	8.38	10.52	4.4	1.53e-07	LOC102610312	phenylalanine N-monooxygenase-like	C37_10318 /DEF=Section:11 Forward BEST NR:NP_568153.1 5e-31 cytochrome P450 CYP79A2 [Arabidopsis thaliana] gb|AAF70255.1| cytochrome P450 CYP79A2 [Arabidopsis thaliana] /REP_ORG=Citrus
Cit.19159.1.S1_at	3.34	5.44	4.29	2.1e-08			C37_26341 /DEF=Section:8 Forward BEST NR: /REP_ORG=Citrus
Cit.11232.1.S1_s_at	5.63	7.72	4.27	0.0023	LOC102608242	extensin-2-like	C37_15034 /DEF=Section:2 Forward ESTs:10 BEST NR:AAF40442.1 1e-46 CRANTZ hydroxyproline-rich glycoprotein [Manihot esculenta] /REP_ORG=Citrus
Cit.16112.1.S1_at	7.95	10.04	4.25	0.0002			C37_21789 /DEF=Section:2 Forward ESTs:2 BEST NR:CAB64356.1 8e-18 alternative oxidase [Populus tremula x Populus tremuloides] /REP_ORG=Citrus
Cit.341.1.S1_s_at	7.7	9.77	4.2	3.64e-08			C37_00424 /DEF=Section:2 Forward ESTs:6 BEST NR:BAC23031.1 1e-50 WRKY-type DNA binding protein [Solanum tuberosum] /REP_ORG=Citrus
Cit.17456.1.S1_at	10.03	12.11	4.2	9.89e-07			C37_09267 /DEF=Section:3 Forward ESTs:2 BEST NR:Q43135 1e-42 Cytochrome P450 79A1 (Tyrosine N-monooxygenase) (Cytochrome P450Tyr) pir||S68203 tyrosine N-monooxygenase (EC 1.14.13.41) cytochrome P450tyr /REP_ORG=Citrus
Cit.26201.1.S1_at	7.63	9.7	4.19	0.0005	LOC102606965	proline dehydrogenase 1, mitochondrial-like	C37_32812 /DEF=Section:10 Reversed BEST NR:AAR86686.1 1e-83 proline dehydrogenase [Glycine max] /REP_ORG=Citrus	0006562 // proline catabolic process // inferred from electronic annotation; 0055114 // oxidation-reduction process // inferred from electronic annotation		0004657 // proline dehydrogenase activity // inferred from electronic annotation
Cit.5116.1.S1_at	7.07	9.13	4.16	1.34e-06	LOC102627023	uncharacterized LOC102627023	C37_06482 /DEF=Section:2 Forward ESTs:6 BEST NR:NP_174223.1 2e-12 expressed protein [Arabidopsis thaliana] /REP_ORG=Citrus
Cit.21938.1.S1_s_at	6.61	8.67	4.15	0.0002	LOC102612936	glucan endo-1,3-beta-glucosidase, basic isoform-like	C37_29508 /DEF=Section:9 Reversed BEST NR:T10119 2e-43 glucan endo-1,3-beta-D-glucosidase (EC 3.2.1.39) - sweet orange emb|CAA03908.1| beta-1,3-glucanase [Citrus sinensis] /REP_ORG=Citrus
Cit.20223.1.S1_x_at	7.96	9.99	4.11	1.57e-05	LOC102626202	caffeic acid 3-O-methyltransferase-like	C37_34218 /DEF=Section:8 Forward BEST NR:AAL91506.1 9e-73 caffeic acid O-methyltransferase II [Nicotiana tabacum] /REP_ORG=Citrus
Cit.17399.1.S1_at	4.93	6.97	4.11	2.94e-07			C37_08526 /DEF=Section:3 Forward ESTs:3 BEST NR: /REP_ORG=Citrus
Cit.16277.1.S1_at	5.35	7.38	4.1	0.0002			C37_22072 /DEF=Section:2 Forward ESTs:2 BEST NR:CAB68186.1 7e-66 putative protein [Arabidopsis thaliana] pir||T45668 hypothetical protein F14P22.70 - Arabidopsis thaliana ref|NP_191407.1| calmodulin-bindin /REP_ORG=Citrus
Cit.23036.1.S1_s_at	3.99	6.03	4.1	0.0034	LOC102620300	probable indole-3-acetic acid-amido synthetase GH3.1-like	C37_34554 /DEF=Section:9 Reversed BEST NR:AAC61292.1 9e-30 putative auxin-regulated protein [Arabidopsis thaliana] pir||D84523 probable auxin-regulated protein [imported] - Arabidopsis thaliana ref|N /REP_ORG=Citrus
Cit.17308.1.S1_at	6.66	8.69	4.09	0.0012			C37_07396 /DEF=Section:3 Forward ESTs:4 BEST NR: /REP_ORG=Citrus
Cit.17187.1.S1_at	6.29	8.32	4.08	0.0002			C37_04883 /DEF=Section:3 Forward ESTs:10 BEST NR:AAM63779.1 2e-16 unknown [Arabidopsis thaliana] dbj|BAC43310.1| unknown protein [Arabidopsis thaliana] gb|AAO50494.1| unknown protein [Arabidopsis thaliana] /REP_ORG=Citrus
Cit.18704.1.S1_at	6.78	8.79	4.01	2.88e-06			C37_25225 /DEF=Section:8 Forward BEST NR: /REP_ORG=Citrus
Cit.11230.1.S1_s_at	7.34	9.34	4	1.15e-08	LOC102620601	taxadien-5-alpha-ol O-acetyltransferase-like	C37_15032 /DEF=Section:2 Forward ESTs:5 BEST NR:BAB16426.1 4e-78 elicitor inducible gene product EIG-I24 [Nicotiana tabacum] /REP_ORG=Citrus	0008152 // metabolic process // inferred from electronic annotation		0016747 // transferase activity, transferring acyl groups other than amino-acyl groups // inferred from electronic annotation
Cit.4353.1.S1_s_at	5.86	7.86	4	7.93e-07	LOC102627593	titin-like	C37_05526 /DEF=Section:2 Forward ESTs:4 BEST NR:CAB89377.1 3e-72 periaxin-like protein [Arabidopsis thaliana] ref|NP_196515.1| hydroxyproline-rich glycoprotein family protein [Arabidopsis thaliana] /REP_ORG=Citrus
Cit.2690.1.S1_s_at	9.69	11.66	3.93	3.19e-06			C37_03404 /DEF=Section:2 Forward ESTs:12 BEST NR:BAB33033.1 2e-93 CPRD2 [Vigna unguiculata] /REP_ORG=Citrus
Cit.13480.1.S1_at	6.05	8.03	3.93	0.0008			C37_17844 /DEF=Section:2 Forward ESTs:7 BEST NR: /REP_ORG=Citrus
Cit.17438.1.S1_at	7.25	9.22	3.92	0.0002	LOC102621443	protein PLANT CADMIUM RESISTANCE 2-like	C37_09104 /DEF=Section:3 Forward ESTs:2 BEST NR:AAM48020.1 5e-54 unknown protein [Arabidopsis thaliana] gb|AAF79235.1| F10B6.27 [Arabidopsis thaliana] ref|NP_172940.1| expressed protein [Arabidopsis thalia /REP_ORG=Citrus
Cit.7052.1.S1_at	7.53	9.49	3.91	1.12e-05	LOC102621061; LOC102621618	putative hydrolase C777.06c-like; hypothetical protein	C37_09424 /DEF=Section:2 Forward ESTs:2 BEST NR: /REP_ORG=Citrus
Cit.35267.1.S1_at	5.05	7.01	3.9	2.4e-05	LOC102609656	transcription factor RAX2-like	C37_28326 /DEF=Section:12 Forward BEST NR:NP_201380.1 2e-55 myb family transcription factor (MYB68) [Arabidopsis thaliana] pir||T05891 myb-related protein homolog F6H11.100 - Arabidopsis thaliana /REP_ORG=Citrus
Cit.26142.1.S1_s_at	6.97	8.93	3.89	1.21e-05	LOC102621304	CRAL-TRIO domain-containing protein YKL091C-like	C37_32624 /DEF=Section:10 Reversed BEST NR:T05953 4e-63 polyphosphoinositide binding protein Ssh2 - soybean gb|AAB94599.1| polyphosphoinositide binding protein Ssh2p [Glycine max] /REP_ORG=Citrus
Cit.25040.1.S1_at	3.96	5.91	3.87	6.56e-07			C37_24902 /DEF=Section:10 Reversed BEST NR:AAF34829.1 1e-59 hypothetical protein [Arabidopsis thaliana] ref|NP_187896.1| oxidoreductase, 2OG-Fe(II) oxygenase family protein [Arabidopsis thaliana] /REP_ORG=Citrus
Cit.4810.1.S1_at	8.87	10.82	3.87	0.0003	LOC102611538	ethylene-responsive transcription factor 1B-like	C37_06090 /DEF=Section:2 Forward ESTs:7 BEST NR:T03927 7e-67 DNA binding protein S25-XP1 - common tobacco gb|AAB38748.1| S25-XP1 DNA binding protein [Nicotiana tabacum] /REP_ORG=Citrus	0006351 // transcription, DNA-templated // inferred from electronic annotation; 0006355 // regulation of transcription, DNA-templated // inferred from electronic annotation	0005634 // nucleus // inferred from electronic annotation	0003677 // DNA binding // inferred from electronic annotation; 0003700 // transcription factor activity, sequence-specific DNA binding // inferred from electronic annotation
Cit.27302.1.S1_s_at	4.5	6.45	3.87	3.09e-06	LOC102626590	probable flavin-containing monooxygenase 1-like	C37_35690 /DEF=Section:10 Reversed BEST NR:B86326 2e-63 T29M8.12 protein - Arabidopsis thaliana gb|AAF82235.1| Contains similarity to a dimethylaniline monooxygenase (N-oxide forming) 2 (pulmonary /REP_ORG=Citrus	0055114 // oxidation-reduction process // inferred from electronic annotation		0004497 // monooxygenase activity // inferred from electronic annotation; 0004499 // N,N-dimethylaniline monooxygenase activity // inferred from electronic annotation; 0016491 // oxidoreductase activity // inferred from electronic annotation; 0050660 // flavin adenine dinucleotide binding // inferred from electronic annotation; 0050661 // NADP binding // inferred from electronic annotation
Cit.25231.1.S1_x_at	7.37	9.31	3.83	0.0003			C37_29815 /DEF=Section:10 Reversed BEST NR: /REP_ORG=Citrus
Cit.24979.1.S1_at	5.06	6.99	3.82	1.06e-05			C37_45736 /DEF=Section:9 Reversed BEST NR: .12 /REP_ORG=Citrus
Cit.29533.1.S1_s_at	8.51	10.44	3.82	9.55e-07	LOC102614444	ethylene-responsive transcription factor 5-like	C37_03862 /DEF=Section:11 Forward BEST NR:BAA97157.1 9e-47 ethylene responsive element binding factor 5 (ATERF5) [Arabidopsis thaliana] /REP_ORG=Citrus
Cit.57.1.S1_x_at	7.55	9.48	3.8	0.0292	LOC102622862	21 kDa seed protein-like	C37_00038 /DEF=Section:2 Forward ESTs:80 BEST NR:AAG38518.1 8e-57 miraculin-like protein 2 [Citrus x paradisi] /REP_ORG=Citrus	0010951 // negative regulation of endopeptidase activity // inferred from electronic annotation		0004866 // endopeptidase inhibitor activity // inferred from electronic annotation
Cit.2846.1.S1_at	8.75	10.67	3.8	5.29e-05			C37_03600 /DEF=Section:2 Forward ESTs:15 BEST NR:CAA75092.1 1e-170 3-deoxy-D-arabino-heptulosonate 7-phosphate synthase [Morinda citrifolia] /REP_ORG=Citrus
Cit.21206.1.S1_x_at	7.59	9.51	3.79	0.0007			C37_46293 /DEF=Section:8 Forward BEST NR: /REP_ORG=Citrus
Cit.30472.1.S1_s_at	5.79	7.7	3.76	2.35e-07			C37_11928 /DEF=Section:11 Forward BEST NR:Q9FQY8 3e-11 Caffeic acid 3-O-methyltransferase (S-adenosysl-L-methionine:caffeic acid 3-O-methyltransferase) (COMT) (CAOMT) /REP_ORG=Citrus
Cit.31057.1.S1_s_at	7.09	9	3.75	0.0068	LOC102614899	anthraniloyl-CoA:methanol acyltransferase-like	C37_20419 /DEF=Section:11 Forward BEST NR:AAL77060.1 4e-30 putative acyltransferase [Cucumis melo] /REP_ORG=Citrus
Cit.9288.1.S1_s_at	10.33	12.24	3.74	2.33e-06	LOC102608949	ferredoxin-3, chloroplastic-like	C37_12629 /DEF=Section:2 Forward ESTs:2 BEST NR:CAA87068.1 2e-79 non-photosynthetic ferredoxin [Citrus sinensis] pir||S62722 ferredoxin [2Fe-2S] fd1 precursor, non-photosynthetic - sweet orange /REP_ORG=Citrus	0022900 // electron transport chain // inferred from electronic annotation		0009055 // electron carrier activity // inferred from electronic annotation; 0046872 // metal ion binding // inferred from electronic annotation; 0051536 // iron-sulfur cluster binding // inferred from electronic annotation; 0051537 // 2 iron, 2 sulfur cluster binding // inferred from electronic annotation
Cit.20988.1.S1_s_at	6.28	8.19	3.73	0.0003			C37_45940 /DEF=Section:8 Forward BEST NR:T03927 2e-04 DNA binding protein S25-XP1 - common tobacco gb|AAB38748.1| S25-XP1 DNA binding protein [Nicotiana tabacum] /REP_ORG=Citrus
Cit.14102.1.S1_at	5.65	7.54	3.72	0.0004	LOC102628103	hypothetical protein	C37_18673 /DEF=Section:2 Forward ESTs:5 BEST NR:NP_198885.1 5e-44 expressed protein [Arabidopsis thaliana] dbj|BAB08541.1| unnamed protein product [Arabidopsis thaliana] /REP_ORG=Citrus
Cit.29504.1.S1_s_at	8.42	10.3	3.7	2.52e-07	LOC102609852; LOC102623495; LOC102623785; LOC102624300	tetrahydrocannabinolic acid synthase-like; inactive tetrahydrocannabinolic acid synthase-like	C37_03406 /DEF=Section:11 Forward BEST NR:BAB33033.1 1e-57 CPRD2 [Vigna unguiculata] /REP_ORG=Citrus
Cit.25231.1.S1_at	7.28	9.16	3.7	0.0006			C37_29815 /DEF=Section:10 Reversed BEST NR: /REP_ORG=Citrus
Cit.33490.1.S1_at	7.23	9.11	3.69	5.79e-07			C37_25528 /DEF=Section:12 Forward BEST NR:AAT81711.1 4e-85 putative transcription factor [Oryza sativa (japonica cultivar-group)] /REP_ORG=Citrus
Cit.33182.1.S1_at	5.81	7.69	3.66	0.0014	LOC102606762; LOC102607053; LOC102613518; LOC102614116; LOC102614402; LOC102615092	transcription factor JUNGBRUNNEN 1-like	C37_25036 /DEF=Section:12 Forward BEST NR:NP_187897.1 6e-11 expressed protein [Arabidopsis thaliana] /REP_ORG=Citrus	0006351 // transcription, DNA-templated // inferred from electronic annotation; 0006355 // regulation of transcription, DNA-templated // inferred from electronic annotation	0005634 // nucleus // inferred from electronic annotation	0003677 // DNA binding // inferred from electronic annotation
Cit.5984.1.S1_at	6.17	8.03	3.64	0.0001			C37_07677 /DEF=Section:2 Forward ESTs:2 BEST NR:AAN77067.1 7e-47 ethylene responsive element binding protein [Lycopersicon esculentum] /REP_ORG=Citrus
Cit.24702.1.S1_x_at	6.32	8.18	3.64	6.16e-09			C37_42235 /DEF=Section:9 Reversed BEST NR: /REP_ORG=Citrus
Cit.5956.1.S1_at	6.16	8.02	3.63	0.0016			C37_07636 /DEF=Section:2 Forward ESTs:2 BEST NR:AAM18791.1 8e-31 immuno-reactant natriuretic peptide-like protein [Erucastrum strigosum] /REP_ORG=Citrus
Cit.9029.1.S1_s_at	7.44	9.3	3.63	4.25e-05	LOC102621493; LOC102621980	CYSTM1 family protein A-like	C37_12320 /DEF=Section:2 Forward ESTs:42 BEST NR:AAM67322.1 9e-21 unknown [Arabidopsis thaliana] gb|AAM20083.1| unknown protein [Arabidopsis thaliana] gb|AAL67054.1| unknown protein [Arabidopsis thaliana] /REP_ORG=Citrus
Cit.9705.1.S1_at	6.75	8.6	3.62	0.0002	LOC102612936	glucan endo-1,3-beta-glucosidase, basic isoform-like	C37_13160 /DEF=Section:2 Forward ESTs:23 BEST NR:T10119 1e-117 glucan endo-1,3-beta-D-glucosidase (EC 3.2.1.39) - sweet orange emb|CAA03908.1| beta-1,3-glucanase [Citrus sinensis] /REP_ORG=Citrus
Cit.6847.1.S1_at	5.11	6.96	3.61	0.0038			C37_09037 /DEF=Section:2 Forward ESTs:3 BEST NR:BAD11073.1 9e-51 pathogenesis-related protein 4b [Capsicum chinense] /REP_ORG=Citrus
Cit.30891.1.S1_at	6.37	8.22	3.6	0.0002			C37_18909 /DEF=Section:11 Forward BEST NR:AAR86686.1 2e-47 proline dehydrogenase [Glycine max] /REP_ORG=Citrus
Cit.21310.1.S1_s_at	9.54	11.39	3.6	0.0071	LOC102614159	ethylene-responsive transcription factor 1A-like	C37_46585 /DEF=Section:8 Forward BEST NR: /REP_ORG=Citrus
Cit.21810.1.S1_x_at	9.34	11.17	3.55	2.43e-07	LOC102622692	zeaxanthin epoxidase, chloroplastic-like	C37_27568 /DEF=Section:9 Reversed BEST NR: /REP_ORG=Citrus
Cit.29657.1.S1_s_at	6.93	8.75	3.55	0.0007	LOC102616893	myb-related protein Myb4-like	C37_05620 /DEF=Section:11 Forward BEST NR:S26604 4e-70 myb-related protein Ph2 - garden petunia emb|CAA78387.1| protein 2 [Petunia x hybrida] /REP_ORG=Citrus
Cit.18482.1.S1_s_at	4.89	6.71	3.53	1.44e-05			C37_24251 /DEF=Section:8 Forward BEST NR:AAM65123.1 3e-10 unknown [Arabidopsis thaliana] dbj|BAB01942.1| unnamed protein product [Arabidopsis thaliana] dbj|BAD44265.1| unknown protein [Arabidopsis t /REP_ORG=Citrus
Cit.11918.1.S1_x_at	10.45	12.27	3.53	5.07e-08	LOC102622692	zeaxanthin epoxidase, chloroplastic-like	C37_15889 /DEF=Section:2 Forward ESTs:12 BEST NR:CAE05949.3 3e-58 OSJNBb0088C09.8 [Oryza sativa (japonica cultivar-group)] /REP_ORG=Citrus
Cit.9282.1.S1_at	9.99	11.8	3.51	2.89e-05			C37_12622 /DEF=Section:2 Forward ESTs:35 BEST NR:S62722 9e-80 ferredoxin [2Fe-2S] fd1 precursor, non-photosynthetic - sweet orange /REP_ORG=Citrus	0022900 // electron transport chain // inferred from electronic annotation		0009055 // electron carrier activity // inferred from electronic annotation; 0046872 // metal ion binding // inferred from electronic annotation; 0051536 // iron-sulfur cluster binding // inferred from electronic annotation; 0051537 // 2 iron, 2 sulfur cluster binding // inferred from electronic annotation
Cit.5201.1.S1_at	4.6	6.4	3.49	0.0077	LOC102620300	probable indole-3-acetic acid-amido synthetase GH3.1-like	C37_06583 /DEF=Section:2 Forward ESTs:5 BEST NR:AAD32141.1 1e-138 Nt-gh3 deduced protein [Nicotiana tabacum] /REP_ORG=Citrus
Cit.6093.1.S1_at	4.83	6.63	3.49	0.0116	LOC102614859; LOC102618319; LOC102624911	phenylalanine N-monooxygenase-like	C37_07833 /DEF=Section:2 Forward ESTs:4 BEST NR:BAB09969.1 4e-85 cytochrome P450 [Arabidopsis thaliana] sp|Q9FLC8|C792_ARATH Cytochrome P450 79A2 /REP_ORG=Citrus
Cit.30987.1.S1_at	8.28	10.09	3.49	0.0003			C37_19905 /DEF=Section:11 Forward BEST NR:NP_174978.1 3e-57 glutamate receptor family protein (GLR3.3) [Arabidopsis thaliana] sp|Q9C8E7|GR33_ARATH Glutamate receptor 3.3 precursor (Ligand-gated ion ch /REP_ORG=Citrus
Cit.14567.1.S1_at	6.25	8.05	3.48	2.3e-05	LOC102621304	CRAL-TRIO domain-containing protein YKL091C-like	C37_19307 /DEF=Section:2 Forward ESTs:4 BEST NR:T05953 4e-94 polyphosphoinositide binding protein Ssh2 - soybean gb|AAB94599.1| polyphosphoinositide binding protein Ssh2p [Glycine max] /REP_ORG=Citrus
Cit.21791.1.S1_at	5.4	7.2	3.48	0.0003			C37_27213 /DEF=Section:9 Reversed BEST NR: /REP_ORG=Citrus
Cit.34184.1.S1_s_at	8.16	9.96	3.47	0.0043	LOC102630561	protein TIFY 9-like	C37_26779 /DEF=Section:12 Forward BEST NR:CAB86629.1 1e-26 putative protein [Arabidopsis thaliana] pir||T48569 hypothetical protein T31B5.40 - Arabidopsis thaliana /REP_ORG=Citrus
Cit.11026.1.S1_at	8.71	10.51	3.46	0.0056			C37_14772 /DEF=Section:2 Forward ESTs:10 BEST NR:AAL87368.1 2e-42 AT5g13220/T31B5_40 [Arabidopsis thaliana] ref|NP_568287.1| expressed protein [Arabidopsis thaliana] gb|AAL08300.1| AT5g13220/T31B5_40 [Arabi /REP_ORG=Citrus
Cit.17510.1.S1_at	6.99	8.78	3.46	5.19e-08	LOC102628853	succinyl-CoA ligase [ADP-forming] subunit alpha-2, mitochondrial-like	C37_10006 /DEF=Section:3 Forward ESTs:2 BEST NR:NP_197716.1 2e-92 succinyl-CoA ligase [GDP-forming] alpha-chain, mitochondrial, putative / succinyl-CoA synthetase, alpha chain, /REP_ORG=Citrus
Cit.2690.1.S1_at	8.47	10.26	3.45	3.43e-06	LOC102623495	inactive tetrahydrocannabinolic acid synthase-like	C37_03404 /DEF=Section:2 Forward ESTs:12 BEST NR:BAB33033.1 2e-93 CPRD2 [Vigna unguiculata] /REP_ORG=Citrus
Cit.3086.1.S1_at	6.24	8.02	3.45	0.0003	LOC102631084	transcription factor MYB108-like	C37_03903 /DEF=Section:2 Forward ESTs:14 BEST NR:NP_909096.1 2e-65 putative dehydration-induced myb-related protein Cpm7 [Oryza sativa (japonica cultivar-group)] dbj|BAB18296.1| putative dehydration-induced /REP_ORG=Citrus
Cit.14713.1.S1_at	5.65	7.43	3.45	1.56e-07			C37_19503 /DEF=Section:2 Forward ESTs:4 BEST NR:AAO64889.1 3e-80 At4g23180 [Arabidopsis thaliana] dbj|BAC42412.1| putative receptor-like protein kinase 4 RLK4 [Arabidopsis thaliana] ref|NP_567679.2| recept /REP_ORG=Citrus
Cit.8502.1.S1_s_at	8.87	10.65	3.44	1.41e-06	LOC102614803	peroxidase C3-like	C37_11648 /DEF=Section:2 Forward ESTs:48 BEST NR:BAA11853.1 1e-105 peroxidase [Populus nigra] pir||T09566 peroxidase (EC 1.11.1.7) - black poplar /REP_ORG=Citrus	0006979 // response to oxidative stress // inferred from electronic annotation; 0042744 // hydrogen peroxide catabolic process // inferred from electronic annotation; 0055114 // oxidation-reduction process // inferred from electronic annotation	0005576 // extracellular region // inferred from electronic annotation	0004601 // peroxidase activity // inferred from electronic annotation; 0016491 // oxidoreductase activity // inferred from electronic annotation; 0020037 // heme binding // inferred from electronic annotation; 0046872 // metal ion binding // inferred from electronic annotation
Cit.5733.1.S1_at	5.25	7.02	3.42	0.0001	LOC102612600	myb-related protein Myb4-like	C37_07326 /DEF=Section:2 Forward ESTs:4 BEST NR:S26604 2e-56 myb-related protein Ph2 - garden petunia emb|CAA78387.1| protein 2 [Petunia x hybrida] /REP_ORG=Citrus
Cit.18642.1.S1_s_at	9.51	11.27	3.39	0.0013	LOC102609374	thaumatin-like protein 1-like	C37_25064 /DEF=Section:8 Forward BEST NR: /REP_ORG=Citrus
Cit.35594.1.S1_at	7.17	8.93	3.39	3.52e-05			C37_29020 /DEF=Section:12 Forward BEST NR:NP_566322.1 2e-26 F-box family protein [Arabidopsis thaliana] gb|AAF21197.1| unknown protein [Arabidopsis thaliana] /REP_ORG=Citrus
Cit.25648.1.S1_s_at	8.88	10.64	3.38	0.0004			C37_31177 /DEF=Section:10 Reversed BEST NR:O24540 1e-105 4-coumarate--CoA ligase (4CL) (4-coumaroyl-CoA synthase) /REP_ORG=Citrus
Cit.32640.1.S1_at	6.6	8.36	3.38	0.0002	LOC102622690	codeine O-demethylase-like	C37_24315 /DEF=Section:12 Forward BEST NR:BAB10730.1 1e-39 ethylene-forming-enzyme-like dioxygenase [Arabidopsis thaliana] ref|NP_200211.1| oxidoreductase, 2OG-Fe(II) oxygenase family protein [Arabid /REP_ORG=Citrus
Cit.3061.1.S1_at	5.39	7.14	3.37	1.38e-06			C37_03864 /DEF=Section:2 Forward ESTs:8 BEST NR:BAA97157.1 2e-47 ethylene responsive element binding factor 5 (ATERF5) [Arabidopsis thaliana] /REP_ORG=Citrus
Cit.21706.1.S1_at	6.16	7.91	3.37	3.2e-10			C37_26744 /DEF=Section:9 Reversed BEST NR:CAA73220.1 3e-78 isoflavone reductase-like protein [Citrus x paradisi] /REP_ORG=Citrus
Cit.7679.1.S1_at	8.41	10.16	3.37	9.96e-05	LOC102615977	cannabidiolic acid synthase-like 2-like	C37_10465 /DEF=Section:2 Forward ESTs:2 BEST NR:BAB33033.1 9e-77 CPRD2 [Vigna unguiculata] /REP_ORG=Citrus
Cit.17212.1.S1_at	7.47	9.22	3.36	0.0012			C37_05404 /DEF=Section:3 Forward ESTs:7 BEST NR:AAG48784.1 8e-24 unknown protein [Arabidopsis thaliana] gb|AAM10195.1| unknown protein [Arabidopsis thaliana] gb|AAL87391.1| At1g19180/T29M8_5 [Arabidopsis t /REP_ORG=Citrus
Cit.19091.1.S1_at	5.21	6.96	3.36	0.0002			C37_26170 /DEF=Section:8 Forward BEST NR: /REP_ORG=Citrus
Cit.25064.1.S1_s_at	7.08	8.83	3.36	0.0251	LOC102622862	21 kDa seed protein-like	C37_26813 /DEF=Section:10 Reversed BEST NR:AAG38518.1 1e-42 miraculin-like protein 2 [Citrus x paradisi] /REP_ORG=Citrus	0010951 // negative regulation of endopeptidase activity // inferred from electronic annotation		0004866 // endopeptidase inhibitor activity // inferred from electronic annotation
Cit.11806.1.S1_at	8.96	10.71	3.35	5.56e-06			C37_15731 /DEF=Section:2 Forward ESTs:14 BEST NR:AAF66242.1 1e-46 dicyanin [Lycopersicon esculentum] /REP_ORG=Citrus
Cit.29537.1.S1_at	7.75	9.49	3.33	1.38e-05	LOC102630645	probable galactinol--sucrose galactosyltransferase 1-like	C37_03882 /DEF=Section:11 Forward BEST NR:AAM75139.1 1e-126 alkaline alpha galactosidase I [Cucumis melo] /REP_ORG=Citrus	0008152 // metabolic process // inferred from electronic annotation		0003824 // catalytic activity // inferred from electronic annotation
Cit.30535.1.S1_s_at	11.65	13.39	3.33	6.35e-07	LOC102577997	ACC oxidase	C37_13137 /DEF=Section:11 Forward BEST NR:AAG49361.1 1e-101 ACC oxidase [Citrus sinensis] /REP_ORG=Citrus	0055114 // oxidation-reduction process // inferred from electronic annotation		0016491 // oxidoreductase activity // inferred from electronic annotation; 0046872 // metal ion binding // inferred from electronic annotation
Cit.32529.1.S1_at	4.7	6.42	3.29	1.12e-05			C37_24179 /DEF=Section:12 Forward BEST NR:BAB09195.1 2e-36 unnamed protein product [Arabidopsis thaliana] ref|NP_199107.1| lipase class 3 family protein [Arabidopsis thaliana] /REP_ORG=Citrus
Cit.33294.1.S1_at	4.76	6.47	3.29	0.0003			C37_25235 /DEF=Section:12 Forward BEST NR: /REP_ORG=Citrus
Cit.8186.1.S1_at	10.5	12.21	3.28	1.61e-05			C37_11229 /DEF=Section:2 Forward ESTs:28 BEST NR:T09757 1e-102 caffeoyl-CoA O-methyltransferase (EC 2.1.1.104) - quaking aspen gb|AAA80651.1| caffeoyl-CoA 3-O-methyltransferase sp|Q43095|CAMT_POPTM Caffe /REP_ORG=Citrus
Cit.5583.1.S1_at	9.51	11.23	3.28	1.8e-07	LOC102611316	anthranilate synthase component I-1, chloroplastic-like	C37_07114 /DEF=Section:2 Forward ESTs:5 BEST NR:T50834 1e-153 anthranilate synthase (EC 4.1.3.27) alpha chain [imported] - Ruta graveolens gb|AAA74901.1| anthranilate synthase alpha subunit /REP_ORG=Citrus
Cit.3070.1.S1_s_at	9.12	10.83	3.28	3.43e-06	LOC102630645	probable galactinol--sucrose galactosyltransferase 1-like	C37_03879 /DEF=Section:2 Forward ESTs:3 BEST NR:AAN32954.1 2e-67 alkaline alpha-galactosidase seed imbibition protein [Lycopersicon esculentum] /REP_ORG=Citrus	0008152 // metabolic process // inferred from electronic annotation		0003824 // catalytic activity // inferred from electronic annotation
Cit.6755.1.S1_s_at	6.45	8.16	3.27	7.69e-06	LOC102631396	U-box domain-containing protein 27-like	C37_08889 /DEF=Section:2 Forward ESTs:2 BEST NR:BAB11433.1 2e-48 unnamed protein product [Arabidopsis thaliana] ref|NP_201271.1| U-box domain-containing protein [Arabidopsis thaliana] /REP_ORG=Citrus
Cit.4076.1.S1_at	5.41	7.11	3.25	4.54e-05			C37_05164 /DEF=Section:2 Forward ESTs:9 BEST NR:NP_175420.2 3e-36 UMUC-like DNA repair family protein [Arabidopsis thaliana] /REP_ORG=Citrus
Cit.27169.1.S1_x_at	8.26	9.95	3.24	0.0001			C37_35395 /DEF=Section:10 Reversed BEST NR:AAC79953.1 1e-50 anionic peroxidase H [Zea mays] /REP_ORG=Citrus
Cit.18660.1.S1_at	7.11	8.81	3.23	6.46e-05			C37_25110 /DEF=Section:8 Forward BEST NR: /REP_ORG=Citrus
Cit.34356.1.S1_at	7.79	9.48	3.23	1.8e-05			C37_27058 /DEF=Section:12 Forward BEST NR: /REP_ORG=Citrus
Cit.11548.1.S1_at	9.36	11.05	3.23	0.001	LOC102609374	thaumatin-like protein 1-like	C37_15426 /DEF=Section:2 Forward ESTs:15 BEST NR:Q9SMH2 2e-89 Thaumatin-like protein 1 precursor emb|CAB62167.1| thaumatin-like protein [Castanea sativa] /REP_ORG=Citrus
Cit.7237.1.S1_at	9.19	10.88	3.23	1.92e-06	LOC102618731	uncharacterized LOC102618731	C37_09754 /DEF=Section:2 Forward ESTs:2 BEST NR:NP_195741.1 2e-72 transferase family protein [Arabidopsis thaliana] pir||T45961 anthranilate N-benzoyltransferase-like protein - Arabidopsis /REP_ORG=Citrus
Cit.5956.1.S1_s_at	9.09	10.78	3.23	0.0001	LOC102613257	EG45-like domain containing protein 2-like	C37_07636 /DEF=Section:2 Forward ESTs:2 BEST NR:AAM18791.1 8e-31 immuno-reactant natriuretic peptide-like protein [Erucastrum strigosum] /REP_ORG=Citrus
Cit.23076.1.S1_at	7.92	9.61	3.21	0.0002	LOC102608777	tryptophan synthase alpha chain, chloroplastic-like	C37_35024 /DEF=Section:9 Reversed BEST NR:NP_484455.1 2e-43 tryptophan synthase alpha chain [Nostoc sp. PCC 7120] pir||AB1858 tryptophan synthase alpha chain [imported] - Nostoc sp. (strain PCC 7120) /REP_ORG=Citrus
Cit.26470.1.S1_x_at	6.81	8.5	3.21	0.0001			C37_33472 /DEF=Section:10 Reversed BEST NR: /REP_ORG=Citrus
Cit.10546.1.S1_s_at	6.12	7.8	3.21	0.0001	LOC102608592	IAA-amino acid hydrolase ILR1-like 6-like	C37_14198 /DEF=Section:2 Forward ESTs:2 BEST NR:AAL47552.1 1e-58 IAA-amino acid conjugate hydrolase-like protein [Arabidopsis thaliana] /REP_ORG=Citrus
Cit.15923.1.S1_at	5.67	7.35	3.2	0.0004	LOC102607333	uncharacterized LOC102607333	C37_21416 /DEF=Section:2 Forward ESTs:2 BEST NR:A96618 2e-24 hypothetical protein F9K23.5 [imported] - Arabidopsis thaliana gb|AAG50647.1| hypothetical protein [Arabidopsis thaliana] ref|NP_564733.1| e /REP_ORG=Citrus
Cit.16681.1.S1_at	9.1	10.77	3.19	3.71e-07			C37_22702 /DEF=Section:2 Forward ESTs:2 BEST NR:AAO42089.1 2e-49 putative receptor protein kinase [Arabidopsis thaliana] ref|NP_197965.1| leucine-rich repeat family protein / protein kinase family protein /REP_ORG=Citrus
Cit.11918.1.S1_at	10.61	12.27	3.18	5.13e-08	LOC102622692	zeaxanthin epoxidase, chloroplastic-like	C37_15889 /DEF=Section:2 Forward ESTs:12 BEST NR:CAE05949.3 3e-58 OSJNBb0088C09.8 [Oryza sativa (japonica cultivar-group)] /REP_ORG=Citrus
Cit.31216.1.S1_at	6.53	8.19	3.16	0.0102			C37_21358 /DEF=Section:11 Forward BEST NR:BAB39396.1 6e-64 S-adenosyl-L-methionine:salicylic acid carboxyl methyltransferase [Atropa belladonna] /REP_ORG=Citrus
Cit.2275.1.S1_s_at	6.51	8.16	3.15	0.0407	LOC102626347	omega-3 fatty acid desaturase, endoplasmic reticulum-like	C37_02866 /DEF=Section:2 Forward ESTs:7 BEST NR:AAN17504.1 1e-107 microsomal omega-3 fatty acid desaturase [Betula pendula] /REP_ORG=Citrus
Cit.12149.1.S1_s_at	7.7	9.34	3.12	9.56e-05	LOC102616660	phosphoglycerate mutase-like	C37_16177 /DEF=Section:2 Forward ESTs:2 BEST NR:XP_467829.1 9e-74 putative phosphoglycerate mutase [Oryza sativa (japonica cultivar-group)] dbj|BAD15653.1| putative phosphoglycerate mutase [Oryza sativa (ja /REP_ORG=Citrus
Cit.15796.1.S1_at	6.57	8.22	3.12	4.49e-07	LOC102623971	scarecrow-like protein 14-like	C37_21179 /DEF=Section:2 Forward ESTs:2 BEST NR:BAC77269.2 6e-30 SCARECROW-like protein [Lilium longiflorum] /REP_ORG=Citrus
Cit.30418.1.S1_s_at	10.02	11.66	3.12	0.0002	LOC102619432	caffeoyl-CoA O-methyltransferase-like	C37_11166 /DEF=Section:11 Forward BEST NR:Q43095 1e-115 Caffeoyl-CoA O-methyltransferase (Trans-caffeoyl-CoA 3-O-methyltransferase) (CCoAMT) (CCoAOMT) /REP_ORG=Citrus	0032259 // methylation // inferred from electronic annotation		0008171 // O-methyltransferase activity // inferred from electronic annotation
Cit.34429.1.S1_s_at	7.05	8.68	3.1	0.0015			C37_27176 /DEF=Section:12 Forward BEST NR:BAB11192.1 2e-32 unnamed protein product [Arabidopsis thaliana] ref|NP_197728.1| GRAM domain-containing protein / ABA-responsive protein-related [Arabidopsis /REP_ORG=Citrus
Cit.15958.1.S1_at	8.09	9.72	3.09	2.7e-05			C37_21487 /DEF=Section:2 Forward ESTs:2 BEST NR:AAF98368.1 6e-63 patatin-like protein 1 [Nicotiana tabacum] /REP_ORG=Citrus
Cit.17961.1.S1_s_at	8.34	9.97	3.09	2.11e-05	LOC102628059	hypothetical protein	C37_17269 /DEF=Section:3 Forward ESTs:3 BEST NR:BAB16427.1 4e-12 NtEIG-E80 [Nicotiana tabacum] /REP_ORG=Citrus
Cit.10547.1.S1_s_at	7.59	9.21	3.08	9.03e-05	LOC102608592	IAA-amino acid hydrolase ILR1-like 6-like	C37_14199 /DEF=Section:2 Forward ESTs:8 BEST NR:CAA09330.1 5e-82 gr1-protein [Arabidopsis thaliana] /REP_ORG=Citrus
Cit.19026.1.S1_at	7.44	9.06	3.06	5.54e-06	LOC102614154	receptor-like serine/threonine-protein kinase SD1-8-like	C37_26039 /DEF=Section:8 Forward BEST NR:NP_918127.1 8e-33 putative serine/threonine protein kinase [Oryza sativa (japonica cultivar-group)] /REP_ORG=Citrus
Cit.18603.1.S1_at	5.61	7.22	3.05	0.0017			C37_24972 /DEF=Section:8 Forward BEST NR:BAD33815.1 4e-04 hypothetical protein [Oryza sativa (japonica cultivar-group)] dbj|BAD34435.1| hypothetical protein [Oryza sativa (japonica cultivar-group)] /REP_ORG=Citrus
Cit.10166.1.S1_x_at	5.86	7.46	3.05	0.0364			C37_13704 /DEF=Section:2 Forward ESTs:15 BEST NR:AAP46143.1 1e-125 cinnamoyl CoA reductase [Fragaria x ananassa] /REP_ORG=Citrus
Cit.23912.1.S1_s_at	4.56	6.16	3.03	0.0078	LOC102617807	exocyst complex component EXO70B1-like	C37_39697 /DEF=Section:9 Reversed BEST NR:AAL34270.1 1e-38 unknown protein [Arabidopsis thaliana] gb|AAK59417.1| unknown protein [Arabidopsis thaliana] gb|AAK25889.1| unknown protein [Arabidopsis tha /REP_ORG=Citrus
Cit.6937.1.S1_at	7.92	9.52	3.02	0.0006			C37_09196 /DEF=Section:2 Forward ESTs:2 BEST NR:AAL25542.1 4e-12 At1g73800/F25P22_22 [Arabidopsis thaliana] ref|NP_565073.1| calmodulin-binding protein [Arabidopsis thaliana] /REP_ORG=Citrus
Cit.17450.1.S1_at	6.56	8.14	2.99	0.0007			C37_09208 /DEF=Section:3 Forward ESTs:2 BEST NR:AAR24144.1 1e-06 At5g53250 [Arabidopsis thaliana] dbj|BAB09787.1| unnamed protein product [Arabidopsis thaliana] ref|NP_200137.1| arabinogalactan-protein, pu /REP_ORG=Citrus
Cit.30496.1.S1_s_at	6.03	7.61	2.99	6.56e-06	LOC102614665	geraniol 8-hydroxylase-like	C37_12394 /DEF=Section:11 Forward BEST NR:CAB85635.1 5e-62 putative ripening-related P-450 enzyme [Vitis vinifera] /REP_ORG=Citrus
Cit.30441.1.S1_at	3.03	4.61	2.99	0.0001			C37_11622 /DEF=Section:11 Forward BEST NR:AAD10032.1 1e-55 translationally controlled tumor protein [Hevea brasiliensis] sp|Q9ZSW9|TCTP_HEVBR Translationally controlled tumor protein homolog (TCTP) /REP_ORG=Citrus
Cit.35345.1.S1_s_at	5.69	7.27	2.99	2.2e-05	LOC102612425	probable galacturonosyltransferase-like 10-like	C37_28502 /DEF=Section:12 Forward BEST NR:NP_189474.2 1e-73 galactinol synthase, putative [Arabidopsis thaliana] dbj|BAB02626.1| glycosyl transferase-like protein [Arabidopsis thaliana] /REP_ORG=Citrus
Cit.28131.1.S1_s_at	7.51	9.08	2.98	2.36e-05			C37_38066 /DEF=Section:10 Reversed BEST NR:CAC48386.1 4e-45 ethylene receptor [Fragaria x ananassa] /REP_ORG=Citrus	0000160 // phosphorelay signal transduction system // inferred from electronic annotation; 0007165 // signal transduction // inferred from electronic annotation; 0009873 // ethylene-activated signaling pathway // inferred from electronic annotation; 0010105 // negative regulation of ethylene-activated signaling pathway // inferred from electronic annotation; 0018106 // peptidyl-histidine phosphor…	0005789 // endoplasmic reticulum membrane // inferred from electronic annotation; 0016020 // membrane // inferred from electronic annotation; 0016021 // integral component of membrane // inferred from electronic annotation	0000155 // phosphorelay sensor kinase activity // inferred from electronic annotation; 0004673 // protein histidine kinase activity // inferred from electronic annotation; 0038199 // ethylene receptor activity // inferred from electronic annotation; 0051740 // ethylene binding // inferred from electronic annotation
Cit.24979.1.S1_x_at	4.79	6.36	2.96	1.49e-05			C37_45736 /DEF=Section:9 Reversed BEST NR: .12 /REP_ORG=Citrus
Cit.27468.1.S1_s_at	7.3	8.86	2.94	0.0032	LOC102625443	geraniol 8-hydroxylase-like	C37_36109 /DEF=Section:10 Reversed BEST NR:CAB85635.1 6e-75 putative ripening-related P-450 enzyme [Vitis vinifera] /REP_ORG=Citrus
Cit.11181.1.S1_s_at	10.31	11.86	2.94	0.0008	LOC102617127	protein TIFY 10A-like	C37_14967 /DEF=Section:2 Forward ESTs:8 BEST NR:AAG48784.1 2e-25 unknown protein [Arabidopsis thaliana] gb|AAM10195.1| unknown protein [Arabidopsis thaliana] gb|AAL87391.1| At1g19180/T29M8_5 [Arabidopsis t /REP_ORG=Citrus
Cit.3278.1.S1_at	4.73	6.28	2.93	0.0041			C37_04149 /DEF=Section:2 Forward ESTs:4 BEST NR:AAG50970.1 4e-90 glucosyl transferase, putative; 93894-95315 [Arabidopsis thaliana] ref|NP_187742.1| UDP-glucoronosyl/UDP-glucosyl transferase family protein /REP_ORG=Citrus
Cit.8702.1.S1_s_at	9.55	11.09	2.92	0.0234	LOC102628032	extensin-3-like	C37_11907 /DEF=Section:2 Forward ESTs:8 BEST NR:CAB67674.1 8e-21 putative protein [Arabidopsis thaliana] gb|AAL66953.1| putative protein [Arabidopsis thaliana] gb|AAK62417.1| putative protein [Arabidopsis /REP_ORG=Citrus
Cit.2561.1.S1_at	9.88	11.43	2.92	8.4e-07			C37_03238 /DEF=Section:2 Forward ESTs:6 BEST NR:BAB10316.1 1e-100 anthranilate N-benzoyltransferase [Arabidopsis thaliana] ref|NP_199704.1| transferase family protein [Arabidopsis thaliana] /REP_ORG=Citrus
Cit.25125.1.S1_at	8.31	9.85	2.91	0.008	LOC102613314	uncharacterized LOC102613314	C37_27262 /DEF=Section:10 Reversed BEST NR:BAB10403.1 1e-33 unnamed protein product [Arabidopsis thaliana] ref|NP_201399.1| auxin efflux carrier family protein [Arabidopsis thaliana] /REP_ORG=Citrus
Cit.9825.1.S1_at	7.17	8.71	2.91	2.47e-06	LOC102628349	tropinone reductase-like 1-like	C37_13293 /DEF=Section:2 Forward ESTs:3 BEST NR:BAA89230.1 1e-47 wts2L [Citrullus lanatus] /REP_ORG=Citrus
Cit.36707.1.S1_at	7.15	8.69	2.91	0.0119	LOC102613314	uncharacterized LOC102613314	C37_38836 /DEF=Section:12 Forward BEST NR:BAB10403.1 1e-77 unnamed protein product [Arabidopsis thaliana] ref|NP_201399.1| auxin efflux carrier family protein [Arabidopsis thaliana] /REP_ORG=Citrus
Cit.35955.1.S1_at	5.05	6.59	2.9	0.0154	LOC102607222	F-box protein PP2-B15-like	C37_31387 /DEF=Section:12 Forward BEST NR:AAM64609.1 5e-49 phloem-specific lectin PP2-like protein [Arabidopsis thaliana] /REP_ORG=Citrus
Cit.29568.1.S1_s_at	9.31	10.84	2.9	0.0002	NAC	NAC domain-containing protein 2-like	C37_04366 /DEF=Section:11 Forward BEST NR:AAM34773.1 7e-49 nam-like protein 10 [Petunia x hybrida] /REP_ORG=Citrus	0006351 // transcription, DNA-templated // inferred from electronic annotation; 0006355 // regulation of transcription, DNA-templated // inferred from electronic annotation	0005634 // nucleus // inferred from electronic annotation	0003677 // DNA binding // inferred from electronic annotation
Cit.38866.1.S1_at	4.21	5.74	2.89	7.93e-05			C37_44842 /DEF=Section:12 Forward BEST NR: /REP_ORG=Citrus
Cit.30163.1.S1_at	7.54	9.07	2.89	3.7e-05	LOC102618680	uncharacterized LOC102618680	C37_09655 /DEF=Section:11 Forward BEST NR:AAT41845.1 1e-10 At1g72240 [Arabidopsis thaliana] /REP_ORG=Citrus
Cit.35157.1.S1_at	6.65	8.18	2.88	0.0013	LOC102631082	UDP-glycosyltransferase 89B1-like	C37_28116 /DEF=Section:12 Forward BEST NR:AAR06921.1 2e-65 UDP-glycosyltransferase 89B2 [Stevia rebaudiana] /REP_ORG=Citrus
Cit.12005.1.S1_s_at	10.14	11.66	2.87	6.78e-05	LOC102614064	ABC transporter G family member 34-like	C37_15996 /DEF=Section:2 Forward ESTs:5 BEST NR:DAA00874.1 1e-46 TPA: PDR6 ABC transporter [Arabidopsis thaliana] ref|NP_181179.2| ABC transporter family protein [Arabidopsis thaliana] /REP_ORG=Citrus
Cit.17048.1.S1_at	7.64	9.16	2.86	0.0168			C37_02300 /DEF=Section:3 Forward ESTs:7 BEST NR:BAA21921.1 1e-37 ZPT2-12 [Petunia x hybrida] /REP_ORG=Citrus
Cit.8510.1.S1_x_at	4	5.51	2.86	7.7e-07			C37_11658 /DEF=Section:2 Forward ESTs:2 BEST NR:AAL92037.1 6e-38 apoplastic anionic gaiacol peroxidase [Gossypium hirsutum] /REP_ORG=Citrus
Cit.10685.1.S1_s_at	10.76	12.28	2.85	0.0094	LOC102622863	12-oxophytodienoate reductase 2-like	C37_14357 /DEF=Section:2 Forward ESTs:5 BEST NR:BAD06575.1 1e-127 LEDI-5c protein [Lithospermum erythrorhizon] /REP_ORG=Citrus
Cit.21295.1.S1_at	8.87	10.38	2.84	0.0002			C37_46538 /DEF=Section:8 Forward BEST NR: /REP_ORG=Citrus
Cit.21723.1.S1_s_at	12.36	13.87	2.83	1.71e-06	LOC102577997	ACC oxidase	C37_26806 /DEF=Section:9 Reversed BEST NR:AAG49361.1 2e-31 ACC oxidase [Citrus sinensis] /REP_ORG=Citrus	0055114 // oxidation-reduction process // inferred from electronic annotation		0016491 // oxidoreductase activity // inferred from electronic annotation; 0046872 // metal ion binding // inferred from electronic annotation
Cit.38135.1.S1_at	5.37	6.87	2.83	7.82e-05			C37_44061 /DEF=Section:12 Forward BEST NR:NP_176205.1 7e-29 matrixin family protein [Arabidopsis thaliana] gb|AAD14473.1| Strong similarity to gi|2829864 F3I6.6 zinc metalloproteinase /REP_ORG=Citrus
Cit.26217.1.S1_at	4.9	6.38	2.8	0.0003	LOC102614885	uncharacterized LOC102614885	C37_32850 /DEF=Section:10 Reversed BEST NR:NP_200879.1 1e-26 zinc finger (C3HC4-type RING finger) family protein [Arabidopsis thaliana] /REP_ORG=Citrus
Cit.20562.1.S1_at	6.52	8	2.79	0.0013			C37_44215 /DEF=Section:8 Forward BEST NR:AAL27709.3 2e-26 vacuolar invertase [Citrus sinensis] /REP_ORG=Citrus	0005975 // carbohydrate metabolic process // inferred from electronic annotation; 0008152 // metabolic process // inferred from electronic annotation	0016020 // membrane // inferred from electronic annotation; 0016021 // integral component of membrane // inferred from electronic annotation	0004553 // hydrolase activity, hydrolyzing O-glycosyl compounds // inferred from electronic annotation; 0004564 // beta-fructofuranosidase activity // inferred from electronic annotation; 0004575 // sucrose alpha-glucosidase activity // inferred from electronic annotation; 0016787 // hydrolase activity // inferred from electronic annotation; 0016798 // hydrolase activity, acting on glycosyl bonds…
Cit.12810.1.S1_at	11.77	13.25	2.79	1.42e-05	CHLASE1	chloroplast chlorophyllase	C37_17020 /DEF=Section:2 Forward ESTs:9 BEST NR:Q94LX1 0.0 Chlorophyllase 1, chloroplast precursor (Chlorophyll-chlorophyllido hydrolase 1) (Chlase 1) dbj|BAB47176.1| chlorophyllase [Citrus unshiu] /REP_ORG=Citrus	0015996 // chlorophyll catabolic process // inferred from electronic annotation	0009507 // chloroplast // inferred from electronic annotation; 0009536 // plastid // inferred from electronic annotation	0016787 // hydrolase activity // inferred from electronic annotation; 0047746 // chlorophyllase activity // inferred from electronic annotation
Cit.16253.1.S1_at	8.61	10.09	2.78	5.11e-06	LOC102611864	arogenate dehydrogenase 1, chloroplastic-like	C37_22035 /DEF=Section:2 Forward ESTs:2 BEST NR:AAN18135.1 2e-17 At1g15710/F7H2_5 [Arabidopsis thaliana] gb|AAM74497.1| At1g15710/F7H2_5 [Arabidopsis thaliana] /REP_ORG=Citrus
Cit.17545.1.S1_at	7.12	8.59	2.78	0.0055			C37_10569 /DEF=Section:3 Forward ESTs:2 BEST NR:NP_190813.1 9e-53 expressed protein [Arabidopsis thaliana] pir||T08454 hypothetical protein F22O6.170 - Arabidopsis thaliana /REP_ORG=Citrus
Cit.23622.1.S1_s_at	10.39	11.86	2.78	3.62e-06			C37_38838 /DEF=Section:9 Reversed BEST NR: /REP_ORG=Citrus
Cit.31529.1.S1_at	9.23	10.7	2.78	0.0178	LOC102613314	uncharacterized LOC102613314	C37_22806 /DEF=Section:11 Forward BEST NR:BAB10403.1 4e-15 unnamed protein product [Arabidopsis thaliana] ref|NP_201399.1| auxin efflux carrier family protein [Arabidopsis thaliana] /REP_ORG=Citrus
Cit.34205.1.S1_at	6.5	7.98	2.78	0.0014			C37_26825 /DEF=Section:12 Forward BEST NR:CAC37358.1 2e-23 putative membrane protein [Solanum tuberosum] /REP_ORG=Citrus
Cit.9029.1.S1_x_at	5.24	6.71	2.78	1.3e-05	LOC102621493; LOC102621980	CYSTM1 family protein A-like	C37_12320 /DEF=Section:2 Forward ESTs:42 BEST NR:AAM67322.1 9e-21 unknown [Arabidopsis thaliana] gb|AAM20083.1| unknown protein [Arabidopsis thaliana] gb|AAL67054.1| unknown protein [Arabidopsis thaliana] /REP_ORG=Citrus
Cit.25389.1.S1_at	6.82	8.29	2.78	2.25e-05			C37_30362 /DEF=Section:10 Reversed BEST NR: /REP_ORG=Citrus
Cit.33118.1.S1_at	6.36	7.82	2.77	0.0002			C37_24934 /DEF=Section:12 Forward BEST NR:CAA79856.1 2e-08 phospho-2-dehydro-3-deoxyheptonate aldolase [Lycopersicon esculentum] pir||S40412 2-dehydro-3-deoxy-phosphoheptonate aldolase (EC 4.1.2.15) /REP_ORG=Citrus
Cit.14342.1.S1_at	9.46	10.92	2.76	2.64e-06	LOC102627423	ABC transporter B family member 4-like	C37_19004 /DEF=Section:2 Forward ESTs:5 BEST NR:CAB71875.1 4e-67 P-glycoprotein-like proetin [Arabidopsis thaliana] ref|NP_191774.1| multidrug resistant (MDR) ABC transporter, putative [Arabidopsis thalian /REP_ORG=Citrus
Cit.33074.1.S1_at	8.74	10.2	2.76	0.0013	LOC102619746	mitogen-activated protein kinase kinase kinase YODA-like	C37_24876 /DEF=Section:12 Forward BEST NR: /REP_ORG=Citrus
Cit.2116.1.S1_s_at	10	11.46	2.75	0.0038	LOC102578041	osmotin	C37_02668 /DEF=Section:2 Forward ESTs:4 BEST NR:AAM21199.1 3e-97 pathogenesis-related protein 5-1 [Helianthus annuus] /REP_ORG=Citrus
Cit.9620.1.S1_s_at	10.83	12.29	2.75	0.0496	LOC102607105	glucose-6-phosphate/phosphate translocator 2, chloroplastic-like	C37_13047 /DEF=Section:2 Forward ESTs:2 BEST NR: /REP_ORG=Citrus
Cit.289.1.S1_s_at	5.66	7.12	2.75	0.0339			C37_00360 /DEF=Section:2 Forward ESTs:2 BEST NR:AAK58599.1 1e-20 ethylene-induced esterase [Citrus sinensis] /REP_ORG=Citrus
Cit.4429.1.S1_at	6.24	7.7	2.74	0.0005			C37_05621 /DEF=Section:2 Forward ESTs:6 BEST NR:BAA88224.1 7e-62 myb-related transcription factor LBM4 [Nicotiana tabacum] /REP_ORG=Citrus
Cit.6660.1.S1_at	7.44	8.9	2.74	0.0003	LOC102609585	glutamate dehydrogenase 2-like	C37_08734 /DEF=Section:2 Forward ESTs:3 BEST NR:CAC18730.1 1e-100 NADH glutamate dehydrogenase [Vitis vinifera] /REP_ORG=Citrus
Cit.12005.1.S1_at	10.74	12.2	2.74	7.56e-05	LOC102614064	ABC transporter G family member 34-like	C37_15996 /DEF=Section:2 Forward ESTs:5 BEST NR:DAA00874.1 1e-46 TPA: PDR6 ABC transporter [Arabidopsis thaliana] ref|NP_181179.2| ABC transporter family protein [Arabidopsis thaliana] /REP_ORG=Citrus
Cit.15995.1.S1_at	9.96	11.42	2.74	0.002			C37_21565 /DEF=Section:2 Forward ESTs:2 BEST NR: /REP_ORG=Citrus
Cit.17450.1.S1_s_at	10.3	11.75	2.74	0.0001	LOC102612461	uncharacterized LOC102612461	C37_09208 /DEF=Section:3 Forward ESTs:2 BEST NR:AAR24144.1 1e-06 At5g53250 [Arabidopsis thaliana] dbj|BAB09787.1| unnamed protein product [Arabidopsis thaliana] ref|NP_200137.1| arabinogalactan-protein, pu /REP_ORG=Citrus
Cit.46.1.S1_at	7.83	9.28	2.73	5.4e-05			C37_00020 /DEF=Section:2 Forward ESTs:20 BEST NR:AAP21232.1 1e-100 At2g24570 [Arabidopsis thaliana] gb|AAD23889.2| putative WRKY-type DNA binding protein [Arabidopsis thaliana] gb|AAL13049.1| WRKY transcript /REP_ORG=Citrus
Cit.18154.1.S1_at	6.36	7.81	2.72	0.0054	LOC102628927	codeine O-demethylase-like	C37_20651 /DEF=Section:3 Forward ESTs:3 BEST NR:AAB88878.1 1e-52 ethylene-forming-enzyme-like dioxygenase [Prunus armeniaca] /REP_ORG=Citrus
Cit.7431.1.S1_at	6.05	7.49	2.72	6.7e-09	LOC102610890	ankyrin repeat-containing protein At3g12360-like	C37_10078 /DEF=Section:2 Forward ESTs:2 BEST NR:NP_849631.1 1e-33 ankyrin repeat family protein [Arabidopsis thaliana] /REP_ORG=Citrus
Cit.3171.1.S1_at	7.73	9.18	2.72	0.005			C37_04005 /DEF=Section:2 Forward ESTs:10 BEST NR:BAB19757.1 8e-73 nitrate transporter NRT1-2 [Glycine max] /REP_ORG=Citrus
Cit.5891.1.S1_at	8.73	10.17	2.72	0.0073	LOC102614159	ethylene-responsive transcription factor 1A-like	C37_07541 /DEF=Section:2 Forward ESTs:4 BEST NR:O80337 5e-62 Ethylene responsive element binding factor 1 (AtERF1) (EREBP-2 protein) /REP_ORG=Citrus
Cit.25466.1.S1_at	7.36	8.79	2.7	9.41e-06			C37_30607 /DEF=Section:10 Reversed BEST NR:AAS90324.1 2e-77 3-dehydroquinate dehydratase / shikimate dehydrogenase isoform 2 [Nicotiana tabacum] /REP_ORG=Citrus
Cit.30339.1.S1_s_at	5.5	6.93	2.69	2.35e-05	LOC102608791	putative 12-oxophytodienoate reductase 11-like	C37_10549 /DEF=Section:11 Forward BEST NR:BAD06575.1 1e-120 LEDI-5c protein [Lithospermum erythrorhizon] /REP_ORG=Citrus
Cit.18312.1.S1_at	5.49	6.91	2.69	7.95e-05			C37_22847 /DEF=Section:3 Forward ESTs:2 BEST NR: /REP_ORG=Citrus
Cit.27468.1.S1_at	8.98	10.41	2.69	0.0027			C37_36109 /DEF=Section:10 Reversed BEST NR:CAB85635.1 6e-75 putative ripening-related P-450 enzyme [Vitis vinifera] /REP_ORG=Citrus
Cit.18603.1.S1_s_at	5.54	6.96	2.69	0.0012			C37_24972 /DEF=Section:8 Forward BEST NR:BAD33815.1 4e-04 hypothetical protein [Oryza sativa (japonica cultivar-group)] dbj|BAD34435.1| hypothetical protein [Oryza sativa (japonica cultivar-group)] /REP_ORG=Citrus
Cit.14811.1.S1_at	6.56	7.98	2.67	0.0055	LOC102607482	hypothetical protein	C37_19654 /DEF=Section:2 Forward ESTs:2 BEST NR:AAG43551.1 3e-34 Avr9/Cf-9 rapidly elicited protein 146 [Nicotiana tabacum] /REP_ORG=Citrus
Cit.8160.1.S1_s_at	10.87	12.28	2.66	0.0007	LOC102619432	caffeoyl-CoA O-methyltransferase-like	C37_11194 /DEF=Section:2 Forward ESTs:6 BEST NR:AAT37172.1 1e-132 caffeoyl-CoA-O-methyltransferase [Broussonetia papyrifera] /REP_ORG=Citrus	0032259 // methylation // inferred from electronic annotation		0008171 // O-methyltransferase activity // inferred from electronic annotation
Cit.33610.1.S1_at	9.1	10.51	2.66	1.86e-05	LOC102616854	dirigent protein 3-like	C37_25766 /DEF=Section:12 Forward BEST NR:BAB10328.1 9e-46 unnamed protein product [Arabidopsis thaliana] ref|NP_199715.1| disease resistance-responsive protein-related / dirigent protein-related [Ar /REP_ORG=Citrus
Cit.19429.1.S1_at	6.72	8.12	2.65	0.0004			C37_28058 /DEF=Section:8 Forward BEST NR: /REP_ORG=Citrus
Cit.3449.1.S1_at	10.46	11.86	2.64	0.0005			C37_04364 /DEF=Section:2 Forward ESTs:3 BEST NR:AAM34766.1 9e-57 nam-like protein 3 [Petunia x hybrida] /REP_ORG=Citrus	0006351 // transcription, DNA-templated // inferred from electronic annotation; 0006355 // regulation of transcription, DNA-templated // inferred from electronic annotation	0005634 // nucleus // inferred from electronic annotation	0003677 // DNA binding // inferred from electronic annotation
Cit.18687.1.S1_at	8.56	9.96	2.64	3.14e-05			C37_25191 /DEF=Section:8 Forward BEST NR:AAM47593.1 4e-48 putative glucosyl transferase [Sorghum bicolor] /REP_ORG=Citrus
Cit.35871.1.S1_at	5.01	6.41	2.63	1.85e-05			C37_30026 /DEF=Section:12 Forward BEST NR:CAB40779.1 2e-14 hypothetical protein [Arabidopsis thaliana] emb|CAB78386.1| hypothetical protein [Arabidopsis thaliana] pir||T06301 hypothetical protein T9E /REP_ORG=Citrus
Cit.21616.1.S1_at	9.24	10.64	2.62	0.0002			C37_24166 /DEF=Section:9 Reversed BEST NR:AAF98206.1 1e-37 Putative ABC transporter [Arabidopsis thaliana] pir||D96693 protein Putative ABC transporter [imported] - Arabidopsis thaliana /REP_ORG=Citrus
Cit.37711.1.S1_at	7.16	8.56	2.62	3.82e-06			C37_43620 /DEF=Section:12 Forward BEST NR: /REP_ORG=Citrus
Cit.30024.1.S1_at	10.84	12.22	2.62	0.0006			C37_09061 /DEF=Section:11 Forward BEST NR:CAA10235.1 7e-41 stress and pathogenesis-related protein [Fagus sylvatica] /REP_ORG=Citrus
Cit.3171.1.S1_x_at	7.91	9.29	2.61	0.0034			C37_04005 /DEF=Section:2 Forward ESTs:10 BEST NR:BAB19757.1 8e-73 nitrate transporter NRT1-2 [Glycine max] /REP_ORG=Citrus
Cit.18687.1.S1_s_at	9.82	11.2	2.61	1.58e-07	LOC102616785; LOC102617083	UDP-glycosyltransferase 83A1-like	C37_25191 /DEF=Section:8 Forward BEST NR:AAM47593.1 4e-48 putative glucosyl transferase [Sorghum bicolor] /REP_ORG=Citrus
Cit.14810.1.S1_s_at	7.98	9.36	2.61	0.0081	LOC102607482	hypothetical protein	C37_19653 /DEF=Section:2 Forward ESTs:2 BEST NR:AAM63626.1 2e-29 unknown [Arabidopsis thaliana] /REP_ORG=Citrus
Cit.7906.1.S1_at	9.82	11.2	2.6	0.0006	LOC102617471	cytochrome P450 83B1-like	C37_10851 /DEF=Section:2 Forward ESTs:2 BEST NR:AAM61746.1 6e-65 cytochrome P450 monooxygenase [Arabidopsis thaliana] dbj|BAA28531.1| cytochrome P450 monooxygenase [Arabidopsis thaliana] emb|CAB79868.1| cy /REP_ORG=Citrus
Cit.17307.1.S1_at	9.23	10.61	2.59	0.0005			C37_07395 /DEF=Section:3 Forward ESTs:4 BEST NR:XP_483851.1 1e-61 putative peroxisomal membrane protein(22-kDa)(PMP22) [Oryza sativa (japonica cultivar-group)] dbj|BAD10346.1| putative peroxisomal membrane /REP_ORG=Citrus
Cit.5874.1.S1_s_at	7.29	8.66	2.59	0.0034	LOC102612908	phosphoenolpyruvate carboxylase kinase 1-like	C37_07516 /DEF=Section:2 Forward ESTs:2 BEST NR:AAN12515.1 2e-52 phosphoenolpyruvate carboxylase kinase [Glycine max] gb|AAN12516.1| phosphoenolpyruvate carboxylase kinase [Glycine max] /REP_ORG=Citrus
Cit.31387.1.S1_at	8.28	9.65	2.58	0.002	LOC102619746	mitogen-activated protein kinase kinase kinase YODA-like	C37_21997 /DEF=Section:11 Forward BEST NR:CAB62310.1 7e-68 protein kinase-like protein [Arabidopsis thaliana] ref|NP_190600.1| protein kinase-related [Arabidopsis thaliana] pir||T45577 protein kinase /REP_ORG=Citrus
Cit.16598.1.S1_at	4.95	6.31	2.58	0.0002			C37_22568 /DEF=Section:2 Forward ESTs:2 BEST NR:AAM19707.1 2e-13 putative RING zinc finger protein-like protein [Thellungiella halophila] /REP_ORG=Citrus
Cit.6231.1.S1_s_at	5.09	6.45	2.57	0.0017			C37_08047 /DEF=Section:2 Forward ESTs:3 BEST NR:AAD52097.1 5e-83 receptor-like kinase CHRK1 [Nicotiana tabacum] /REP_ORG=Citrus
Cit.37464.1.S1_at	7.06	8.42	2.56	0.0002			C37_43355 /DEF=Section:12 Forward BEST NR:BAB86897.1 5e-35 syringolide-induced protein B13-1-1 [Glycine max] /REP_ORG=Citrus
Cit.8515.1.S1_s_at	6.6	7.96	2.56	0.0044	LOC102614227; LOC102615475	peroxidase 15-like	C37_11663 /DEF=Section:2 Forward ESTs:6 BEST NR:CAA66037.1 2e-83 peroxidase [Populus balsamifera subsp. trichocarpa] /REP_ORG=Citrus	0006979 // response to oxidative stress // inferred from electronic annotation; 0042744 // hydrogen peroxide catabolic process // inferred from electronic annotation; 0055114 // oxidation-reduction process // inferred from electronic annotation	0005576 // extracellular region // inferred from electronic annotation	0004601 // peroxidase activity // inferred from electronic annotation; 0016491 // oxidoreductase activity // inferred from electronic annotation; 0020037 // heme binding // inferred from electronic annotation; 0046872 // metal ion binding // inferred from electronic annotation
Cit.12516.1.S1_x_at	8.95	10.31	2.56	0.0002			C37_16635 /DEF=Section:2 Forward ESTs:2 BEST NR:AAP30841.1 5e-33 nectarin 5 [Nicotiana langsdorffii x Nicotiana sanderae] /REP_ORG=Citrus
Cit.3450.1.S1_at	11.12	12.47	2.56	0.0003	NAC	NAC domain-containing protein 2-like	C37_04365 /DEF=Section:2 Forward ESTs:7 BEST NR:CAC42087.1 8e-84 putative NAC domain protein [Solanum tuberosum] /REP_ORG=Citrus	0006351 // transcription, DNA-templated // inferred from electronic annotation; 0006355 // regulation of transcription, DNA-templated // inferred from electronic annotation	0005634 // nucleus // inferred from electronic annotation	0003677 // DNA binding // inferred from electronic annotation
Cit.72.1.S1_s_at	11.08	12.43	2.55	0.0172	LOC102623961	21 kDa seed protein-like	C37_00056 /DEF=Section:2 Forward ESTs:47 BEST NR:AAG38519.1 1e-112 miraculin-like protein 3 [Citrus x paradisi] /REP_ORG=Citrus
Cit.16240.1.S1_at	7.07	8.42	2.55	6.01e-06	LOC102621266	cytochrome P450 71A1-like	C37_22013 /DEF=Section:2 Forward ESTs:2 BEST NR:AAN05418.1 1e-72 putative cytochrome P450 [Populus x canescens] /REP_ORG=Citrus
Cit.7025.1.S1_at	5.49	6.84	2.55	0.0002			C37_09374 /DEF=Section:2 Forward ESTs:2 BEST NR: /REP_ORG=Citrus
Cit.17520.1.S1_at	5.28	6.63	2.55	0.0224	C4H1	cinnamate 4-hydroxylase CYP73	C37_10241 /DEF=Section:3 Forward ESTs:2 BEST NR:AAF66065.1 0.0 cinnamate 4-hydroxylase CYP73 [Citrus sinensis] /REP_ORG=Citrus	0055114 // oxidation-reduction process // inferred from electronic annotation		0004497 // monooxygenase activity // inferred from electronic annotation; 0005506 // iron ion binding // inferred from electronic annotation; 0016491 // oxidoreductase activity // inferred from electronic annotation; 0016705 // oxidoreductase activity, acting on paired donors, with incorporation or reduction of molecular oxygen // inferred from electronic annotation; 0020037 // heme binding // in…
Cit.3449.1.S1_s_at	11.04	12.38	2.55	0.0005	NAC	NAC domain-containing protein 2-like	C37_04364 /DEF=Section:2 Forward ESTs:3 BEST NR:AAM34766.1 9e-57 nam-like protein 3 [Petunia x hybrida] /REP_ORG=Citrus	0006351 // transcription, DNA-templated // inferred from electronic annotation; 0006355 // regulation of transcription, DNA-templated // inferred from electronic annotation	0005634 // nucleus // inferred from electronic annotation	0003677 // DNA binding // inferred from electronic annotation
Cit.16156.1.S1_at	9.88	11.23	2.54	0.0003	LOC102627070	BTB/POZ domain-containing protein At5g41330-like	C37_21872 /DEF=Section:2 Forward ESTs:2 BEST NR:BAB08505.1 7e-52 unnamed protein product [Arabidopsis thaliana] ref|NP_198949.1| potassium channel tetramerisation domain-containing protein [Arabidopsis tha /REP_ORG=Citrus
Cit.19245.1.S1_at	6.95	8.29	2.54	0.0001			C37_26580 /DEF=Section:8 Forward BEST NR: /REP_ORG=Citrus
Cit.17886.1.S1_s_at	10.83	12.18	2.53	2.16e-06			C37_15825 /DEF=Section:3 Forward ESTs:13 BEST NR:NP_915910.1 5e-05 P0468B07.6 [Oryza sativa (japonica cultivar-group)] dbj|BAB89627.1| unknown protein [Oryza sativa (japonica cultivar-group)] /REP_ORG=Citrus
Cit.32566.1.S1_at	6.59	7.93	2.53	2.51e-05			C37_24227 /DEF=Section:12 Forward BEST NR:BAB02668.1 4e-13 receptor kinase 1 [Arabidopsis thaliana] /REP_ORG=Citrus
Cit.25547.1.S1_at	7.63	8.97	2.53	7.12e-06			C37_30872 /DEF=Section:10 Reversed BEST NR:AAL12626.1 2e-60 leucine-rich repeat receptor-like kinase F21M12.36 [Arabidopsis thaliana] /REP_ORG=Citrus
Cit.34404.1.S1_at	5.73	7.06	2.53	0.0025			C37_27139 /DEF=Section:12 Forward BEST NR:CAA10235.1 5e-12 stress and pathogenesis-related protein [Fagus sylvatica] /REP_ORG=Citrus
Cit.3236.1.S1_at	9.77	11.1	2.52	0.0002			C37_04093 /DEF=Section:2 Forward ESTs:12 BEST NR:NP_568568.1 5e-39 calcium-binding EF hand family protein [Arabidopsis thaliana] gb|AAL25605.1| AT5g39670/MIJ24_140 [Arabidopsis thaliana] /REP_ORG=Citrus
Cit.18199.1.S1_x_at	6.02	7.35	2.51	6.7e-05			C37_21287 /DEF=Section:3 Forward ESTs:2 BEST NR: /REP_ORG=Citrus
Cit.6097.1.S1_at	8.08	9.41	2.51	0.0001			C37_07837 /DEF=Section:2 Forward ESTs:3 BEST NR:NP_192922.1 1e-107 phospholipase D gamma 1 / PLD gamma 1 (PLDGAMMA1) [Arabidopsis thaliana] /REP_ORG=Citrus
Cit.19521.1.S1_s_at	5.85	7.18	2.51	0.016	LOC102614899	anthraniloyl-CoA:methanol acyltransferase-like	C37_28246 /DEF=Section:8 Forward BEST NR:AAS48090.1 6e-51 alcohol acyl transferase [Pyrus communis] /REP_ORG=Citrus
Cit.17843.1.S1_s_at	8.29	9.62	2.5	1.15e-05	LOC102615221	hypothetical protein	C37_14907 /DEF=Section:3 Forward ESTs:12 BEST NR:NP_564069.1 9e-16 expressed protein [Arabidopsis thaliana] gb|AAL38896.1| unknown protein [Arabidopsis thaliana] /REP_ORG=Citrus
Cit.21572.1.S1_at	5.54	6.85	2.49	0.0013			C37_23362 /DEF=Section:9 Reversed BEST NR: /REP_ORG=Citrus
Cit.12979.1.S1_at	10.3	11.61	2.49	0.0003			C37_17217 /DEF=Section:2 Forward ESTs:4 BEST NR:AAO45013.1 5e-62 S-adenosyl-L-methionine:benzoic acid/salicylic acid carboxyl methyltransferase [Petunia x hybrida] /REP_ORG=Citrus
Cit.10816.1.S1_at	10.05	11.37	2.48	0.0026	LOC102627570	probable WRKY transcription factor 40-like	C37_14517 /DEF=Section:2 Forward ESTs:25 BEST NR:AAR37421.1 8e-35 putative WRKY4 transcription factor [Vitis aestivalis] /REP_ORG=Citrus	0006355 // regulation of transcription, DNA-templated // inferred from electronic annotation		0003700 // transcription factor activity, sequence-specific DNA binding // inferred from electronic annotation; 0043565 // sequence-specific DNA binding // inferred from electronic annotation
Cit.27384.1.S1_at	6.65	7.95	2.47	0.0002			C37_35886 /DEF=Section:10 Reversed BEST NR:AAR24648.1 3e-90 At3g53720 [Arabidopsis thaliana] emb|CAB88334.1| putative protein [Arabidopsis thaliana] gb|AAO00889.1| putative protein [Arabidopsis thalia /REP_ORG=Citrus
Cit.8500.1.S1_s_at	6.86	8.17	2.47	4.62e-07	LOC102607701; LOC102608209	uncharacterized LOC102607701; uncharacterized LOC102608209	C37_11646 /DEF=Section:2 Forward ESTs:3 BEST NR: /REP_ORG=Citrus
Cit.15523.1.S1_at	10.09	11.39	2.47	0.0001	LOC102621971	cytochrome P450 71A1-like	C37_20755 /DEF=Section:2 Forward ESTs:3 BEST NR:P24465 3e-69 Cytochrome P450 71A1 (CYPLXXIA1) (ARP-2) pir||A35867 cytochrome P450 71A1 - avocado /REP_ORG=Citrus
Cit.6978.1.S1_at	7.52	8.81	2.46	0.0001			C37_09275 /DEF=Section:2 Forward ESTs:2 BEST NR:CAD30864.1 9e-62 putative phosphatase [Lycopersicon esculentum] /REP_ORG=Citrus
Cit.30596.1.S1_at	7.14	8.44	2.46	0.0023	LOC102607383	uncharacterized LOC102607383	C37_14431 /DEF=Section:11 Forward BEST NR:BAB02547.1 9e-13 beta-1,4-xylosidase [Arabidopsis thaliana] pir||T52390 beta-1,4-xylosidase [imported] - Arabidopsis thaliana /REP_ORG=Citrus
Cit.5842.1.S1_at	4.99	6.29	2.45	0.0056	LOC102623156	myb-related protein Zm1-like	C37_07470 /DEF=Section:2 Forward ESTs:4 BEST NR:NP_178039.1 7e-61 myb family transcription factor (MYB63) [Arabidopsis thaliana] dbj|BAD43107.1| putative transcription factor (MYB63) [Arabidopsis thaliana] /REP_ORG=Citrus
Cit.34740.1.S1_at	7.52	8.81	2.45	0.001	LOC102611366	hypothetical protein	C37_27541 /DEF=Section:12 Forward BEST NR:AAP44691.1 9e-08 unknown protein [Oryza sativa (japonica cultivar-group)] ref|XP_469660.1| unknown protein [Oryza sativa (japonica cultivar-group)] /REP_ORG=Citrus		0016020 // membrane // inferred from electronic annotation; 0016021 // integral component of membrane // inferred from electronic annotation
Cit.16537.1.S1_at	8.89	10.19	2.45	0.0078			C37_22471 /DEF=Section:2 Forward ESTs:2 BEST NR:NP_180763.1 5e-52 GCN5-related N-acetyltransferase (GNAT) family protein [Arabidopsis thaliana] /REP_ORG=Citrus
Cit.37134.1.S1_at	5.74	7.03	2.44	0.0004			C37_42947 /DEF=Section:12 Forward BEST NR:AAL66194.1 2e-38 cytochrome P450 [Pyrus communis] /REP_ORG=Citrus
Cit.9944.1.S1_x_at	10.34	11.62	2.43	0.0004			C37_13437 /DEF=Section:2 Forward ESTs:23 BEST NR:AAQ20892.1 1e-125 10-hydroxygeraniol oxidoreductase [Camptotheca acuminata] /REP_ORG=Citrus
Cit.8152.1.S1_x_at	5.11	6.4	2.43	2.35e-05			C37_11186 /DEF=Section:2 Forward ESTs:4 BEST NR:T09757 1e-95 caffeoyl-CoA O-methyltransferase (EC 2.1.1.104) - quaking aspen gb|AAA80651.1| caffeoyl-CoA 3-O-methyltransferase sp|Q43095|CAMT_POPTM Caffe /REP_ORG=Citrus
Cit.7919.1.S1_at	8.37	9.65	2.43	0.0011			C37_10870 /DEF=Section:2 Forward ESTs:2 BEST NR: /REP_ORG=Citrus
Cit.5928.1.S1_at	5.24	6.52	2.43	2.68e-06			C37_07594 /DEF=Section:2 Forward ESTs:2 BEST NR: /REP_ORG=Citrus
Cit.37143.1.S1_at	5.7	6.98	2.42	3.26e-06			C37_43000 /DEF=Section:12 Forward BEST NR:NP_912968.1 2e-50 unnamed protein product [Oryza sativa (japonica cultivar-group)] dbj|BAA88169.1| unnamed protein product [Oryza sativa (japonica cultivar-gr /REP_ORG=Citrus
Cit.30473.1.S1_s_at	9.48	10.76	2.42	0.0015	LOC102610562	caffeic acid 3-O-methyltransferase-like	C37_11938 /DEF=Section:11 Forward BEST NR:Q8W013 3e-69 Caffeic acid 3-O-methyltransferase (S-adenosysl-L-methionine:caffeic acid /REP_ORG=Citrus	0032259 // methylation // inferred from electronic annotation		0008168 // methyltransferase activity // inferred from electronic annotation; 0008171 // O-methyltransferase activity // inferred from electronic annotation; 0016740 // transferase activity // inferred from electronic annotation; 0046983 // protein dimerization activity // inferred from electronic annotation
Cit.2241.1.S1_s_at	10.11	11.39	2.42	0.0018	LOC102607860	phenylalanine ammonia-lyase-like	C37_02826 /DEF=Section:2 Forward ESTs:19 BEST NR:AAB67733.1 0.0 phenylalanine ammonia-lyase sp|Q42667|PALY_CITLI Phenylalanine ammonia-lyase /REP_ORG=Citrus
Cit.18251.1.S1_at	7.45	8.72	2.41	0.0006			C37_21857 /DEF=Section:3 Forward ESTs:2 BEST NR: /REP_ORG=Citrus
Cit.5684.1.S1_at	5.7	6.96	2.41	0.0003	LOC102613299	uncharacterized LOC102613299	C37_07259 /DEF=Section:2 Forward ESTs:5 BEST NR:NP_683506.1 4e-04 hypothetical protein [Arabidopsis thaliana] /REP_ORG=Citrus
Cit.28234.1.S1_at	8.51	9.78	2.4	5.42e-05			C37_38364 /DEF=Section:10 Reversed BEST NR: /REP_ORG=Citrus
Cit.1819.1.S1_s_at	7.33	8.59	2.4	0.0161	LOC102624071	zinc finger protein ZAT12-like	C37_02301 /DEF=Section:2 Forward ESTs:2 BEST NR:BAA21921.1 6e-37 ZPT2-12 [Petunia x hybrida] /REP_ORG=Citrus
Cit.22895.1.S1_s_at	12.58	13.84	2.4	4.75e-06	LOC102608949	ferredoxin-3, chloroplastic-like	C37_33853 /DEF=Section:9 Reversed BEST NR:S62722 3e-21 ferredoxin [2Fe-2S] fd1 precursor, non-photosynthetic - sweet orange /REP_ORG=Citrus	0022900 // electron transport chain // inferred from electronic annotation		0009055 // electron carrier activity // inferred from electronic annotation; 0046872 // metal ion binding // inferred from electronic annotation; 0051536 // iron-sulfur cluster binding // inferred from electronic annotation; 0051537 // 2 iron, 2 sulfur cluster binding // inferred from electronic annotation
Cit.19070.1.S1_at	7.69	8.96	2.4	0.0005			C37_26129 /DEF=Section:8 Forward BEST NR:AAM65315.1 6e-17 ethylene-forming-enzyme-like dioxygenase-like protein [Arabidopsis thaliana] /REP_ORG=Citrus
Cit.1200.1.S1_s_at	9.91	11.17	2.4	0.0323	LOC102621389	thaumatin-like protein-like	C37_01514 /DEF=Section:2 Forward ESTs:19 BEST NR:AAM21199.1 7e-90 pathogenesis-related protein 5-1 [Helianthus annuus] /REP_ORG=Citrus
Cit.3389.1.S1_at	8.41	9.67	2.4	2.14e-05			C37_04288 /DEF=Section:2 Forward ESTs:7 BEST NR:AAO45753.1 2e-64 RING/C3HC4/PHD zinc finger-like protein [Cucumis melo] /REP_ORG=Citrus
Cit.13533.1.S1_at	8.9	10.16	2.4	5.45e-05	LOC102611499	uncharacterized LOC102611499	C37_17913 /DEF=Section:2 Forward ESTs:3 BEST NR:AAM78112.1 8e-71 AT3g52870/F8J2_40 [Arabidopsis thaliana] /REP_ORG=Citrus
Cit.4690.1.S1_at	11.41	12.67	2.4	0.0018			C37_05948 /DEF=Section:2 Forward ESTs:5 BEST NR:AAK62346.1 2e-94 elicitor-inducible cytochrome P450 [Nicotiana tabacum] /REP_ORG=Citrus
Cit.10528.1.S1_at	7.54	8.8	2.39	0.0007			C37_14172 /DEF=Section:2 Forward ESTs:4 BEST NR:AAM23005.1 3e-68 orcinol O-methyltransferase [Rosa hybrid cultivar] emb|CAD29459.1| orcinol O-methyltransferase [Rosa chinensis] emb|CAH05078.1| orcinol O-me /REP_ORG=Citrus
Cit.16841.1.S1_at	6.91	8.17	2.39	0.0013			C37_22946 /DEF=Section:2 Forward ESTs:2 BEST NR:BAB01050.1 8e-05 unnamed protein product [Arabidopsis thaliana] emb|CAC19845.1| NIMIN-2 protein [Arabidopsis thaliana] ref|NP_683594.1| NPR1/NIM1-interacting /REP_ORG=Citrus
Cit.40325.1.S1_s_at	8.15	9.41	2.39	0.0261	LOC102621972	chlorophyllase-1, chloroplastic-like	C37_47318 /DEF=Section:12 Forward BEST NR:Q94LX1 4e-63 Chlorophyllase 1, chloroplast precursor (Chlorophyll-chlorophyllido hydrolase 1) (Chlase 1) dbj|BAB47176.1| chlorophyllase [Citrus unshiu] /REP_ORG=Citrus	0015996 // chlorophyll catabolic process // inferred from electronic annotation		0047746 // chlorophyllase activity // inferred from electronic annotation
Cit.25944.1.S1_x_at	7.86	9.11	2.38	6.42e-06			C37_32029 /DEF=Section:10 Reversed BEST NR: /REP_ORG=Citrus
Cit.7663.1.S1_at	5.55	6.8	2.38	0.0003			C37_10434 /DEF=Section:2 Forward ESTs:2 BEST NR:BAB10836.1 2e-61 germin-like protein [Arabidopsis thaliana] ref|NP_198731.1| germin-like protein, putative [Arabidopsis thaliana] sp|Q9FIC6|GL1H_ARATH Germin /REP_ORG=Citrus
Cit.6716.1.S1_at	8.36	9.61	2.37	6.22e-05			C37_08824 /DEF=Section:2 Forward ESTs:3 BEST NR:AAO86843.1 2e-68 hypothetical protein [Arabidopsis thaliana] /REP_ORG=Citrus
Cit.34961.1.S1_at	7.28	8.52	2.36	1.62e-05	LOC102629721	external alternative NAD(P)H-ubiquinone oxidoreductase B2, mitochondrial-like	C37_27788 /DEF=Section:12 Forward BEST NR:NP_567283.1 5e-46 NADH dehydrogenase-related [Arabidopsis thaliana] gb|AAK63960.1| AT4g05020/T32N4_4 [Arabidopsis thaliana] /REP_ORG=Citrus	0055114 // oxidation-reduction process // inferred from electronic annotation		0005509 // calcium ion binding // inferred from electronic annotation; 0016491 // oxidoreductase activity // inferred from electronic annotation
Cit.25075.1.S1_s_at	9.7	10.94	2.36	0.0016	LOC102610070	probable peptide/nitrate transporter At5g62680-like	C37_26908 /DEF=Section:10 Reversed BEST NR:BAB19757.1 6e-41 nitrate transporter NRT1-2 [Glycine max] /REP_ORG=Citrus
Cit.6837.1.S1_at	9.12	10.35	2.35	0.0004	LOC102610070	probable peptide/nitrate transporter At5g62680-like	C37_09019 /DEF=Section:2 Forward ESTs:3 BEST NR:BAB19756.1 5e-88 nitrate transporter NRT1-1 [Glycine max] /REP_ORG=Citrus
Cit.9625.1.S1_s_at	10.44	11.67	2.35	0.0322	LOC102607105	glucose-6-phosphate/phosphate translocator 2, chloroplastic-like	C37_13053 /DEF=Section:2 Forward ESTs:10 BEST NR:XP_480437.1 4e-76 glucose-6-phosphate/phosphate translocator [Oryza sativa (japonica cultivar-group)] dbj|BAD05754.1| glucose-6-phosphate/phosphate translocat /REP_ORG=Citrus
Cit.31300.1.S1_at	9.15	10.38	2.35	0.0002	LOC102608382	myb-related protein Myb4-like	C37_21643 /DEF=Section:11 Forward BEST NR:CAA78387.1 2e-68 protein 2 [Petunia x hybrida] pir||S26604 myb-related protein Ph2 - garden petunia /REP_ORG=Citrus
Cit.23344.1.S1_at	8.16	9.39	2.35	3.37e-05			C37_37527 /DEF=Section:9 Reversed BEST NR:CAC20842.1 5e-29 receptor protein kinase [Pinus sylvestris] /REP_ORG=Citrus
Cit.36236.1.S1_s_at	6.51	7.74	2.35	3.41e-05			C37_33921 /DEF=Section:12 Forward BEST NR: /REP_ORG=Citrus
Cit.2448.1.S1_s_at	11.22	12.45	2.34	3.21e-06	LOC102619206	early nodulin-93-like	C37_03097 /DEF=Section:2 Forward ESTs:6 BEST NR:CAB65283.1 9e-31 Enod93 protein [Medicago sativa subsp. x varia] /REP_ORG=Citrus		0016020 // membrane // inferred from electronic annotation; 0016021 // integral component of membrane // inferred from electronic annotation
Cit.26455.1.S1_at	5.08	6.31	2.34	0.0011	LOC102612835	peroxidase 55-like	C37_33431 /DEF=Section:10 Reversed BEST NR:AAO45182.1 3e-68 peroxidase 1 [Artemisia annua] /REP_ORG=Citrus
Cit.17217.1.S1_at	9.12	10.35	2.34	1.26e-06			C37_05464 /DEF=Section:3 Forward ESTs:8 BEST NR:AAO42123.1 1e-105 putative aldo/keto reductase [Arabidopsis thaliana] /REP_ORG=Citrus
Cit.33068.1.S1_at	5.12	6.34	2.33	0.0023			C37_24867 /DEF=Section:12 Forward BEST NR: /REP_ORG=Citrus
Cit.38908.1.S1_s_at	7.99	9.21	2.33	2.7e-05	LOC102613506	UDP-glycosyltransferase 87A2-like	C37_44942 /DEF=Section:12 Forward BEST NR:AAP31941.1 9e-64 At2g30140 [Arabidopsis thaliana] gb|AAM13175.1| putative glucosyltransferase [Arabidopsis thaliana] gb|AAC16958.1| putative glucosyltransfer /REP_ORG=Citrus
Cit.730.1.S1_x_at	11.43	12.65	2.33	0.041	LOC102622572	miraculin-like	C37_00913 /DEF=Section:2 Forward ESTs:165 BEST NR:AAG38518.1 1e-133 miraculin-like protein 2 [Citrus x paradisi] /REP_ORG=Citrus
Cit.3277.1.S1_s_at	8.07	9.29	2.33	0.0084	LOC102616228	UDP-glycosyltransferase 76F1-like	C37_04148 /DEF=Section:2 Forward ESTs:7 BEST NR:AAG50970.1 4e-89 glucosyl transferase, putative; 93894-95315 [Arabidopsis thaliana] ref|NP_187742.1| UDP-glucoronosyl/UDP-glucosyl transferase family protein /REP_ORG=Citrus	0008152 // metabolic process // inferred from electronic annotation		0016758 // transferase activity, transferring hexosyl groups // inferred from electronic annotation
Cit.2131.1.S1_s_at	9.96	11.17	2.32	0.0021	LOC102608002	cinnamoyl-CoA reductase 1-like	C37_02683 /DEF=Section:2 Forward ESTs:2 BEST NR:AAC06319.1 1e-123 putative cinnamyl alcohol dehydrogenase [Malus x domestica] pir||T16995 probable cinnamyl-alcohol dehydrogenase (EC 1.1.1.195) - apple tree /REP_ORG=Citrus
Cit.26116.1.S1_at	11.14	12.35	2.32	0.0001	LOC102631162	cytochrome P450 87A3-like	C37_32547 /DEF=Section:10 Reversed BEST NR:CAD41584.3 9e-58 OSJNBa0088I22.16 [Oryza sativa (japonica cultivar-group)] /REP_ORG=Citrus
Cit.3096.1.S1_s_at	9.19	10.41	2.32	0.0002			C37_03915 /DEF=Section:2 Forward ESTs:5 BEST NR:AAG12251.1 1e-102 guanylate kinase [Nicotiana tabacum] /REP_ORG=Citrus
Cit.38590.1.S1_at	7.33	8.54	2.32	0.0006	LOC102616119	metalloendoproteinase 1-like	C37_44530 /DEF=Section:12 Forward BEST NR:NP_173824.2 1e-67 matrixin family protein [Arabidopsis thaliana] /REP_ORG=Citrus
Cit.29637.1.S1_at	4.63	5.84	2.32	0.0007			C37_05329 /DEF=Section:11 Forward BEST NR: /REP_ORG=Citrus
Cit.22267.1.S1_at	5.7	6.91	2.32	3.1e-06			C37_30895 /DEF=Section:9 Reversed BEST NR:AAA32836.1 1e-47 phytoene synthase /REP_ORG=Citrus
Cit.14161.1.S1_at	6.09	7.3	2.31	0.0063			C37_18747 /DEF=Section:2 Forward ESTs:6 BEST NR:AAF79607.1 7e-58 F5M15.12 [Arabidopsis thaliana] /REP_ORG=Citrus
Cit.5945.1.S1_at	7.96	9.17	2.31	0.0094			C37_07618 /DEF=Section:2 Forward ESTs:4 BEST NR:AAS90126.1 4e-54 cytochrome P450 [Ammi majus] /REP_ORG=Citrus
Cit.21832.1.S1_at	8.34	9.55	2.31	0.0003			C37_29396 /DEF=Section:9 Reversed BEST NR:AAF43496.1 1e-05 protein serine/threonine kinase [Lophopyrum elongatum] gb|AAK11674.1| protein kinase [Lophopyrum elongatum] /REP_ORG=Citrus
Cit.9944.1.S1_at	10.3	11.51	2.31	0.0005			C37_13437 /DEF=Section:2 Forward ESTs:23 BEST NR:AAQ20892.1 1e-125 10-hydroxygeraniol oxidoreductase [Camptotheca acuminata] /REP_ORG=Citrus
Cit.19025.1.S1_at	5.2	6.4	2.31	0.0056			C37_26033 /DEF=Section:8 Forward BEST NR:CAA44006.1 4e-27 lignin bispecific acid/5-hydroxyferulic acid methyltransferase [Populus tremuloides] sp|Q00763|COM1_POPTM Caffeic acid 3-O-methyltransferase /REP_ORG=Citrus
Cit.33963.1.S1_at	9.83	11.04	2.31	2.68e-05	LOC102615688	peroxisomal adenine nucleotide carrier 1-like	C37_26457 /DEF=Section:12 Forward BEST NR:AAF27035.1 2e-53 unknown protein [Arabidopsis thaliana] gb|AAN38675.1| At3g05290/T12H1_26 [Arabidopsis thaliana] gb|AAK82553.1| AT3g05290/T12H1_26 [Arabidops /REP_ORG=Citrus	0006810 // transport // inferred from electronic annotation; 0055085 // transmembrane transport // inferred from electronic annotation	0016020 // membrane // inferred from electronic annotation; 0016021 // integral component of membrane // inferred from electronic annotation
Cit.7748.1.S1_at	6.14	7.34	2.3	3.79e-07			C37_10582 /DEF=Section:2 Forward ESTs:2 BEST NR:NP_922075.1 2e-10 putative zinc finger protein [Oryza sativa (japonica cultivar-group)] gb|AAP54362.1| putative zinc finger protein [Oryza sativa (japonica /REP_ORG=Citrus
Cit.15803.1.S1_at	8.94	10.14	2.3	0.0004	LOC102628201	crt homolog 1-like	C37_21187 /DEF=Section:2 Forward ESTs:2 BEST NR:AAM62809.1 4e-69 unknown [Arabidopsis thaliana] /REP_ORG=Citrus
Cit.18211.1.S1_at	9.45	10.66	2.3	0.0003	LOC102608921	probable WRKY transcription factor 33-like	C37_21351 /DEF=Section:3 Forward ESTs:2 BEST NR: /REP_ORG=Citrus
Cit.15913.1.S1_at	5.17	6.37	2.3	5.87e-06			C37_21399 /DEF=Section:2 Forward ESTs:2 BEST NR: /REP_ORG=Citrus
Cit.32982.1.S1_at	4.79	5.99	2.3	0.0008			C37_24762 /DEF=Section:12 Forward BEST NR: /REP_ORG=Citrus
Cit.3811.1.S1_s_at	10	11.2	2.3	4.34e-06	LOC102630289	alkaline/neutral invertase CINV2-like	C37_04832 /DEF=Section:2 Forward ESTs:4 BEST NR:CAA76145.1 1e-128 neutral invertase [Daucus carota] /REP_ORG=Citrus
Cit.12388.1.S1_at	8.49	9.68	2.3	0.0078	LOC102607866	uncharacterized LOC102607866	C37_16482 /DEF=Section:2 Forward ESTs:8 BEST NR:NP_850325.1 1e-64 expressed protein [Arabidopsis thaliana] dbj|BAC41948.1| unknown protein [Arabidopsis thaliana] /REP_ORG=Citrus
Cit.27781.1.S1_at	7.94	9.13	2.29	0.0105			C37_36915 /DEF=Section:10 Reversed BEST NR:AAM98294.1 3e-09 At5g40850/MHK7_8 [Arabidopsis thaliana] dbj|BAB11347.1| urophorphyrin III methylase [Arabidopsis thaliana] gb|AAL84983.1| AT5g40850/MHK7_8 [ /REP_ORG=Citrus
Cit.12150.1.S1_at	5.41	6.61	2.29	5.49e-05			C37_16178 /DEF=Section:2 Forward ESTs:2 BEST NR:XP_467829.1 2e-16 putative phosphoglycerate mutase [Oryza sativa (japonica cultivar-group)] dbj|BAD15653.1| putative phosphoglycerate mutase [Oryza sativa (ja /REP_ORG=Citrus
Cit.5875.1.S1_at	7.54	8.73	2.29	0.0024	LOC102612908	phosphoenolpyruvate carboxylase kinase 1-like	C37_07517 /DEF=Section:2 Forward ESTs:2 BEST NR:AAQ82625.1 4e-98 phosphoenolpyruvate-carboxylase kinase [Glycine max] gb|AAQ82624.1| phosphoenolpyruvate-carboxylase kinase [Glycine max] gb|AAN12515.1| phos /REP_ORG=Citrus
Cit.18720.1.S1_s_at	10.14	11.34	2.29	1.32e-05	LOC102626688	uncharacterized LOC102626688	C37_25267 /DEF=Section:8 Forward BEST NR: /REP_ORG=Citrus
Cit.6097.1.S1_s_at	9.66	10.85	2.28	2.2e-05	LOC102578045	phospholipase D gamma	C37_07837 /DEF=Section:2 Forward ESTs:3 BEST NR:NP_192922.1 1e-107 phospholipase D gamma 1 / PLD gamma 1 (PLDGAMMA1) [Arabidopsis thaliana] /REP_ORG=Citrus	0016042 // lipid catabolic process // inferred from electronic annotation; 0046470 // phosphatidylcholine metabolic process // inferred from electronic annotation	0016020 // membrane // inferred from electronic annotation	0003824 // catalytic activity // inferred from electronic annotation; 0004630 // phospholipase D activity // inferred from electronic annotation; 0005509 // calcium ion binding // inferred from electronic annotation; 0016787 // hydrolase activity // inferred from electronic annotation; 0070290 // N-acylphosphatidylethanolamine-specific phospholipase D activity // inferred from electronic annotati…
Cit.12667.1.S1_at	6.91	8.1	2.28	8.48e-05			C37_16838 /DEF=Section:2 Forward ESTs:5 BEST NR:AAL36459.1 4e-82 cytochrome b5 reductase isoform II [Zea mays] /REP_ORG=Citrus
Cit.29977.1.S1_at	8.98	10.17	2.28	2.66e-05	HT1	hexose transporter	C37_08778 /DEF=Section:11 Forward BEST NR:CAA04511.1 6e-42 hexose transporter [Vitis vinifera] /REP_ORG=Citrus
Cit.26115.1.S1_s_at	10.32	11.52	2.28	1.2e-07	LOC102629591	tryptophan synthase-like	C37_32544 /DEF=Section:10 Reversed BEST NR:NP_198669.1 9e-65 tryptophan synthase-related [Arabidopsis thaliana] dbj|BAB10143.1| tryptophan synthase beta chain [Arabidopsis thaliana] gb|AAL91238.1| tryp /REP_ORG=Citrus
Cit.32400.1.S1_at	5.67	6.86	2.28	0.0012			C37_24037 /DEF=Section:12 Forward BEST NR: /REP_ORG=Citrus
Cit.17453.1.S1_at	6.58	7.77	2.28	1.35e-05			C37_09233 /DEF=Section:3 Forward ESTs:2 BEST NR: /REP_ORG=Citrus
Cit.31330.1.S1_at	7.2	8.39	2.28	2.86e-06	LOC102616720	respiratory burst oxidase homolog protein D-like	C37_21748 /DEF=Section:11 Forward BEST NR:BAC56865.1 1e-114 respiratory burst oxidase homolog [Nicotiana benthamiana] /REP_ORG=Citrus
Cit.1246.1.S1_at	8.2	9.39	2.28	0.0011			C37_01569 /DEF=Section:2 Forward ESTs:6 BEST NR:BAA98158.1 1e-70 unnamed protein product [Arabidopsis thaliana] ref|NP_199781.1| DNA-binding protein-related [Arabidopsis thaliana] /REP_ORG=Citrus
Cit.32610.1.S1_at	4.98	6.16	2.28	1.82e-05			C37_24281 /DEF=Section:12 Forward BEST NR:NP_683294.2 6e-64 phosphoglycerate/bisphosphoglycerate mutase family protein [Arabidopsis thaliana] /REP_ORG=Citrus
Cit.24218.1.S1_s_at	8.45	9.63	2.27	0.0006	LOC102607860	phenylalanine ammonia-lyase-like	C37_40861 /DEF=Section:9 Reversed BEST NR:Q42667 1e-82 Phenylalanine ammonia-lyase gb|AAB67733.1| phenylalanine ammonia-lyase /REP_ORG=Citrus
Cit.22036.1.S1_at	8.02	9.2	2.27	0.001	LOC102621422	F-box protein SKIP22-like	C37_29909 /DEF=Section:9 Reversed BEST NR:AAN31083.1 5e-20 At1g23780/F5O8_31 [Arabidopsis thaliana] ref|NP_564203.1| F-box family protein [Arabidopsis thaliana] gb|AAK83633.1| At1g23780/F5O8_31 [Arab /REP_ORG=Citrus
Cit.24282.1.S1_at	4.81	5.99	2.27	0.0008			C37_41039 /DEF=Section:9 Reversed BEST NR:NP_173064.1 2e-37 WAK-like kinase (WLK) [Arabidopsis thaliana] gb|AAP40396.1| putative WAK kinase (WLK) [Arabidopsis thaliana] /REP_ORG=Citrus
Cit.14892.1.S1_at	9.01	10.19	2.27	0.0002			C37_19760 /DEF=Section:2 Forward ESTs:4 BEST NR:AAF26101.1 1e-70 unknown protein [Arabidopsis thaliana] ref|NP_850506.1| universal stress protein (USP) family protein / early nodulin ENOD18 family protein /REP_ORG=Citrus
Cit.12779.1.S1_at	10.45	11.63	2.27	0.0005			C37_16982 /DEF=Section:2 Forward ESTs:10 BEST NR:AAR92477.1 3e-62 putative WRKY transcription factor 30 [Vitis aestivalis] /REP_ORG=Citrus
Cit.4457.1.S1_s_at	8.59	9.77	2.27	0.0023	LOC102625074	probable acyl-activating enzyme 12, peroxisomal-like	C37_05654 /DEF=Section:2 Forward ESTs:6 BEST NR:AAP03023.1 3e-82 acyl-activating enzyme 12 [Arabidopsis thaliana] /REP_ORG=Citrus
Cit.18199.1.S1_at	5.25	6.43	2.27	0.0002			C37_21287 /DEF=Section:3 Forward ESTs:2 BEST NR: /REP_ORG=Citrus
Cit.31061.1.S1_s_at	5.45	6.62	2.25	0.0005			C37_20439 /DEF=Section:11 Forward BEST NR: /REP_ORG=Citrus	0000160 // phosphorelay signal transduction system // inferred from electronic annotation; 0007165 // signal transduction // inferred from electronic annotation; 0009873 // ethylene-activated signaling pathway // inferred from electronic annotation; 0010105 // negative regulation of ethylene-activated signaling pathway // inferred from electronic annotation; 0018106 // peptidyl-histidine phosphor…	0005789 // endoplasmic reticulum membrane // inferred from electronic annotation; 0016020 // membrane // inferred from electronic annotation; 0016021 // integral component of membrane // inferred from electronic annotation	0000155 // phosphorelay sensor kinase activity // inferred from electronic annotation; 0004673 // protein histidine kinase activity // inferred from electronic annotation; 0038199 // ethylene receptor activity // inferred from electronic annotation; 0051740 // ethylene binding // inferred from electronic annotation
Cit.27320.1.S1_at	5.49	6.66	2.25	0.0028	LOC102621763	QWRF motif-containing protein 8-like	C37_35729 /DEF=Section:10 Reversed BEST NR:CAB79789.1 8e-78 putative protein [Arabidopsis thaliana] emb|CAB52444.1| putative protein [Arabidopsis thaliana] gb|AAO00896.1| putative protein [Arabidopsis /REP_ORG=Citrus
Cit.25559.1.S1_at	5.26	6.43	2.25	8.69e-07			C37_30915 /DEF=Section:10 Reversed BEST NR:AAP82824.1 3e-21 resistance protein RPP8-like protein [Arabidopsis thaliana] /REP_ORG=Citrus
Cit.18105.1.S1_s_at	6.44	7.61	2.25	0.0092	LOC102607242	calcium-binding protein CML37-like	C37_20060 /DEF=Section:3 Forward ESTs:2 BEST NR:AAK11255.1 9e-35 regulator of gene silencing [Nicotiana tabacum] /REP_ORG=Citrus			0005509 // calcium ion binding // inferred from electronic annotation
Cit.4752.1.S1_s_at	8.49	9.66	2.25	0.0358	LOC102621550	uncharacterized LOC102621550	C37_06023 /DEF=Section:2 Forward ESTs:2 BEST NR: /REP_ORG=Citrus
Cit.34450.1.S1_at	6.12	7.29	2.25	0.0031			C37_27208 /DEF=Section:12 Forward BEST NR:CAB16763.1 4e-32 putative protein [Arabidopsis thaliana] emb|CAB80366.1| putative protein [Arabidopsis thaliana] gb|AAM10401.1| AT4g37000/C7A10_360 [Arabidop /REP_ORG=Citrus
Cit.2768.1.S1_s_at	10.61	11.78	2.25	0.0002	LOC102610613	ribose-phosphate pyrophosphokinase 1, chloroplastic-like	C37_03498 /DEF=Section:2 Forward ESTs:4 BEST NR:CAB43599.1 4e-48 phosphoribosyl pyrophosphate synthase [Spinacia oleracea] /REP_ORG=Citrus
Cit.30823.1.S1_at	8.78	9.95	2.24	4.64e-06	LOC102612322	4-coumarate--CoA ligase-like 10-like	C37_18226 /DEF=Section:11 Forward BEST NR:NP_190468.1 1e-102 AMP-dependent synthetase and ligase family protein [Arabidopsis thaliana] /REP_ORG=Citrus	0008152 // metabolic process // inferred from electronic annotation		0003824 // catalytic activity // inferred from electronic annotation
Cit.13040.1.S1_s_at	8.73	9.9	2.24	0.0077	LOC102617802	RING-H2 finger protein ATL60-like	C37_17285 /DEF=Section:2 Forward ESTs:2 BEST NR:AAQ22609.1 1e-04 At1g72310 [Arabidopsis thaliana] gb|AAD33581.1| RING-H2 zinc finger protein ATL3 [Arabidopsis thaliana] gb|AAG52584.1| RING-H2 zinc finger p /REP_ORG=Citrus		0016020 // membrane // inferred from electronic annotation; 0016021 // integral component of membrane // inferred from electronic annotation	0008270 // zinc ion binding // inferred from electronic annotation; 0046872 // metal ion binding // inferred from electronic annotation
Cit.964.1.S1_s_at	11.08	12.24	2.24	7.08e-05	LOC102623814	phospho-2-dehydro-3-deoxyheptonate aldolase 1, chloroplastic-like	C37_01217 /DEF=Section:2 Forward ESTs:25 BEST NR:CAA75092.1 1e-148 3-deoxy-D-arabino-heptulosonate 7-phosphate synthase [Morinda citrifolia] /REP_ORG=Citrus
Cit.5769.1.S1_at	11.93	13.09	2.24	4.39e-05			C37_07366 /DEF=Section:2 Forward ESTs:4 BEST NR:AAK62346.1 3e-57 elicitor-inducible cytochrome P450 [Nicotiana tabacum] /REP_ORG=Citrus
Cit.9130.1.S1_s_at	10.89	12.05	2.23	0.0004	LOC102616658	uncharacterized LOC102616658	C37_12441 /DEF=Section:2 Forward ESTs:10 BEST NR:AAF26142.1 3e-35 unknown protein [Arabidopsis thaliana] ref|NP_187206.1| hypoxia-responsive family protein [Arabidopsis thaliana] /REP_ORG=Citrus		0016020 // membrane // inferred from electronic annotation; 0016021 // integral component of membrane // inferred from electronic annotation
Cit.580.1.S1_x_at	10.23	11.39	2.23	0.0006			C37_00701 /DEF=Section:2 Forward ESTs:2 BEST NR:CAA41437.1 4e-57 pathogenesis-related protein 4A [Nicotiana tabacum] pir||S23799 pathogenesis-related protein 4A - common tobacco /REP_ORG=Citrus
Cit.18017.1.S1_s_at	7.63	8.78	2.23	0.0011	LOC102622489	linoleate 13S-lipoxygenase 3-1, chloroplastic-like	C37_18454 /DEF=Section:3 Forward ESTs:2 BEST NR: /REP_ORG=Citrus
Cit.17128.1.S1_at	6.01	7.16	2.23	0.0011	LOC102620304	ethylene-responsive transcription factor ERF113-like	C37_03883 /DEF=Section:3 Forward ESTs:3 BEST NR:NP_196837.1 2e-44 AP2 domain-containing transcription factor family protein [Arabidopsis thaliana] /REP_ORG=Citrus
Cit.381.1.S1_s_at	9.69	10.84	2.22	0.0376	LOC102611970; LOC102612267; LOC102615139	zeaxanthin epoxidase, chloroplastic-like	C37_00476 /DEF=Section:2 Forward ESTs:31 BEST NR:BAC41845.1 7e-96 unknown protein [Arabidopsis thaliana] gb|AAO63408.1| At5g11330 [Arabidopsis thaliana] emb|CAB96668.1| putative protein [Arabidopsis thalian /REP_ORG=Citrus
Cit.32354.1.S1_at	6.28	7.44	2.22	4.03e-06			C37_23988 /DEF=Section:12 Forward BEST NR:BAB02861.1 5e-24 receptor-like protein kinase-like protein [Arabidopsis thaliana] dbj|BAC42027.1| putative receptor kinase [Arabidopsis thaliana] ref|NP_1894 /REP_ORG=Citrus
Cit.17325.1.S1_at	9.6	10.76	2.22	0.0003			C37_07637 /DEF=Section:3 Forward ESTs:2 BEST NR:AAM18791.1 7e-30 immuno-reactant natriuretic peptide-like protein [Erucastrum strigosum] /REP_ORG=Citrus
Cit.19037.1.S1_at	6.56	7.71	2.22	0.0006	LOC102613244	cannabidiolic acid synthase-like 2-like	C37_26058 /DEF=Section:8 Forward BEST NR: /REP_ORG=Citrus
Cit.3389.1.S1_s_at	9.82	10.97	2.22	5.23e-05	LOC102623318	E3 ubiquitin-protein ligase ATL6-like	C37_04288 /DEF=Section:2 Forward ESTs:7 BEST NR:AAO45753.1 2e-64 RING/C3HC4/PHD zinc finger-like protein [Cucumis melo] /REP_ORG=Citrus
Cit.22998.1.S1_s_at	8.57	9.71	2.22	0.0003	LOC102629175	protein REVERSION-TO-ETHYLENE SENSITIVITY1-like	C37_34256 /DEF=Section:9 Reversed BEST NR:NP_916598.1 4e-10 P0456F08.26 [Oryza sativa (japonica cultivar-group)] dbj|BAB89108.1| unknown protein [Oryza sativa (japonica cultivar-group)] dbj|BAB39426.1 /REP_ORG=Citrus
Cit.22602.1.S1_at	7.7	8.85	2.22	0.0198			C37_32445 /DEF=Section:9 Reversed BEST NR:BAC57669.1 2e-26 putative glucose-6-phosphate/phosphate-transloca tor precursor [Oryza sativa (japonica cultivar-group)] /REP_ORG=Citrus
Cit.10826.1.S1_s_at	5.01	6.16	2.21	0.0034			C37_14528 /DEF=Section:2 Forward ESTs:2 BEST NR:BAA78047.1 1e-69 GGPP synthase [Daucus carota] /REP_ORG=Citrus
Cit.22463.1.S1_s_at	8.42	9.57	2.21	0.0031	LOC102612201	NAC domain-containing protein 72-like	C37_31805 /DEF=Section:9 Reversed BEST NR:AAF04915.1 6e-53 jasmonic acid 2 [Lycopersicon esculentum] /REP_ORG=Citrus	0006351 // transcription, DNA-templated // inferred from electronic annotation; 0006355 // regulation of transcription, DNA-templated // inferred from electronic annotation	0005634 // nucleus // inferred from electronic annotation	0003677 // DNA binding // inferred from electronic annotation
Cit.22495.1.S1_at	9.23	10.38	2.21	0.0021	LOC102621403	threonine dehydratase biosynthetic, chloroplastic-like	C37_31965 /DEF=Section:9 Reversed BEST NR:AAO00883.1 2e-88 threonine dehydratase/deaminase (OMR1) [Arabidopsis thaliana] /REP_ORG=Citrus
Cit.19037.1.S1_x_at	7.05	8.2	2.21	0.0005	LOC102613244	cannabidiolic acid synthase-like 2-like	C37_26058 /DEF=Section:8 Forward BEST NR: /REP_ORG=Citrus
Cit.10165.1.S1_s_at	7.97	9.12	2.21	0.0062	LOC102615114	cinnamoyl-CoA reductase 1-like	C37_13703 /DEF=Section:2 Forward ESTs:3 BEST NR:CAC07424.1 1e-147 cinnamoyl-CoA reductase [Populus balsamifera subsp. trichocarpa] /REP_ORG=Citrus
Cit.15244.1.S1_at	5.41	6.55	2.2	2.84e-06	LOC102622530	probable WRKY transcription factor 75-like	C37_20302 /DEF=Section:2 Forward ESTs:3 BEST NR:AAW66459.1 5e-40 WRKY transcription factor [Capsicum annuum] /REP_ORG=Citrus
Cit.18052.1.S1_s_at	9.08	10.22	2.2	5.1e-05			C37_19015 /DEF=Section:3 Forward ESTs:3 BEST NR:T00435 6e-07 probable mitochondrial carrier protein [imported] - Arabidopsis thaliana /REP_ORG=Citrus
Cit.29601.1.S1_s_at	9.72	10.86	2.2	3.14e-06	LOC102630289	alkaline/neutral invertase CINV2-like	C37_04831 /DEF=Section:11 Forward BEST NR:CAA76145.1 1e-140 neutral invertase [Daucus carota] /REP_ORG=Citrus
Cit.16208.1.S1_at	7.52	8.66	2.2	7.79e-06	LOC102609517	probable mitochondrial chaperone BCS1-B-like	C37_21958 /DEF=Section:2 Forward ESTs:2 BEST NR:CAB42922.1 6e-30 putative mitochondrial protein [Arabidopsis thaliana] gb|AAM26687.1| AT3g50930/F18B3_210 [Arabidopsis thaliana] gb|AAK43926.1| putative mito /REP_ORG=Citrus
Cit.26004.1.S1_at	7.25	8.39	2.2	0.0008			C37_32199 /DEF=Section:10 Reversed BEST NR: /REP_ORG=Citrus
Cit.15695.1.S1_at	6.89	8.03	2.2	0.0012	LOC102609966	phospholipase A1-Ibeta2, chloroplastic-like	C37_21024 /DEF=Section:2 Forward ESTs:2 BEST NR:NP_567515.1 1e-89 lipase class 3 family protein [Arabidopsis thaliana] /REP_ORG=Citrus
Cit.18912.1.S1_x_at	5.45	6.59	2.19	0.0273			C37_25801 /DEF=Section:8 Forward BEST NR:BAB10836.1 6e-07 germin-like protein [Arabidopsis thaliana] ref|NP_198731.1| germin-like protein, putative [Arabidopsis thaliana] sp|Q9FIC6|GL1H_ARATH Germin /REP_ORG=Citrus
Cit.15386.1.S1_at	9.18	10.3	2.17	0.007			C37_20523 /DEF=Section:2 Forward ESTs:3 BEST NR:XP_478449.1 1e-57 putative ionotropic glutamate receptor homolog GLR4 [Oryza sativa (japonica cultivar-group)] /REP_ORG=Citrus
Cit.10907.1.S1_at	9.63	10.75	2.17	0.0146			C37_14630 /DEF=Section:2 Forward ESTs:7 BEST NR:AAN13106.1 1e-111 putative mitochondrial dicarboxylate carrier protein [Arabidopsis thaliana] gb|AAD22351.1| putative mitochondrial dicarboxylate carrier prot /REP_ORG=Citrus
Cit.8157.1.S1_s_at	12.56	13.68	2.17	4.85e-05	LOC102617232; LOC102622674	caffeoyl-CoA O-methyltransferase-like	C37_11191 /DEF=Section:2 Forward ESTs:33 BEST NR:T09757 1e-105 caffeoyl-CoA O-methyltransferase (EC 2.1.1.104) - quaking aspen gb|AAA80651.1| caffeoyl-CoA 3-O-methyltransferase sp|Q43095|CAMT_POPTM Caffe /REP_ORG=Citrus
Cit.10152.1.S1_s_at	7.58	8.69	2.17	0.0086	LOC102612201	NAC domain-containing protein 72-like	C37_13689 /DEF=Section:2 Forward ESTs:2 BEST NR:AAF04915.1 9e-04 jasmonic acid 2 [Lycopersicon esculentum] /REP_ORG=Citrus	0006351 // transcription, DNA-templated // inferred from electronic annotation; 0006355 // regulation of transcription, DNA-templated // inferred from electronic annotation	0005634 // nucleus // inferred from electronic annotation	0003677 // DNA binding // inferred from electronic annotation
Cit.22272.1.S1_s_at	6.84	7.95	2.16	0.0011			C37_30908 /DEF=Section:9 Reversed BEST NR:BAB09714.1 3e-53 unnamed protein product [Arabidopsis thaliana] /REP_ORG=Citrus
Cit.8685.1.S1_s_at	11.26	12.38	2.16	1.52e-06	LOC102619122	adenosine kinase 2-like	C37_11887 /DEF=Section:2 Forward ESTs:16 BEST NR:XP_506873.1 1e-114 PREDICTED B1215B07.34 gene product [Oryza sativa (japonica cultivar-group)] ref|XP_466836.1| putative adenosine kinase [Oryza sativa (japoni /REP_ORG=Citrus
Cit.13019.1.S1_at	10.56	11.67	2.16	0.0031			C37_17262 /DEF=Section:2 Forward ESTs:2 BEST NR:AAD50032.1 9e-65 SRG1 Protein [Arabidopsis thaliana] gb|AAM98100.1| At1g17020/F6I1.30 [Arabidopsis thaliana] emb|CAA55654.1| SRG1 [Arabidopsis thaliana] /REP_ORG=Citrus
Cit.10057.1.S1_at	5.32	6.43	2.16	6.21e-05	LOC102623288	LOB domain-containing protein 11-like	C37_13576 /DEF=Section:2 Forward ESTs:4 BEST NR: /REP_ORG=Citrus
Cit.29559.1.S1_s_at	8.41	9.52	2.15	4.36e-06	LOC102623318	E3 ubiquitin-protein ligase ATL6-like	C37_04287 /DEF=Section:11 Forward BEST NR:NP_198094.1 5e-43 RING-H2 zinc finger protein-related [Arabidopsis thaliana] /REP_ORG=Citrus
Cit.22376.1.S1_s_at	9.33	10.44	2.15	0.0002	LOC102609596	d-3-phosphoglycerate dehydrogenase, chloroplastic-like	C37_31479 /DEF=Section:9 Reversed BEST NR:CAC09348.1 4e-55 putative phosphoglycerate dehydrogenase [Oryza sativa (indica cultivar-group)] /REP_ORG=Citrus
Cit.37394.1.S1_at	6.08	7.18	2.15	0.0172			C37_43283 /DEF=Section:12 Forward BEST NR:NP_172362.2 3e-38 copine, putative [Arabidopsis thaliana] /REP_ORG=Citrus
Cit.753.1.S1_x_at	11.97	13.07	2.15	0.0002			C37_00952 /DEF=Section:2 Forward ESTs:75 BEST NR:CAA41437.1 1e-59 pathogenesis-related protein 4A [Nicotiana tabacum] pir||S23799 pathogenesis-related protein 4A - common tobacco /REP_ORG=Citrus	0042742 // defense response to bacterium // inferred from electronic annotation; 0050832 // defense response to fungus // inferred from electronic annotation
Cit.25497.1.S1_at	5.49	6.59	2.15	0.0103			C37_30705 /DEF=Section:10 Reversed BEST NR:AAF23832.1 3e-59 F1E22.15 [Arabidopsis thaliana] /REP_ORG=Citrus
Cit.30099.1.S1_at	5.34	6.44	2.14	5.53e-05			C37_09347 /DEF=Section:11 Forward BEST NR:NP_200506.1 2e-18 bHLH protein family [Arabidopsis thaliana] dbj|BAA97026.1| gb|AAC78547.1~gene_id:MHM17.7~similar to unknown protein /REP_ORG=Citrus
Cit.13688.1.S1_at	8.34	9.44	2.14	0.0002	LOC102629175	protein REVERSION-TO-ETHYLENE SENSITIVITY1-like	C37_18110 /DEF=Section:2 Forward ESTs:6 BEST NR:NP_916598.1 3e-74 P0456F08.26 [Oryza sativa (japonica cultivar-group)] dbj|BAB89108.1| unknown protein [Oryza sativa (japonica cultivar-group)] dbj|BAB39426.1 /REP_ORG=Citrus
Cit.17243.1.S1_at	8.83	9.92	2.13	0.0268	LOC102621550	uncharacterized LOC102621550	C37_06024 /DEF=Section:3 Forward ESTs:4 BEST NR:AAG43557.1 2e-09 Avr9/Cf-9 rapidly elicited protein 65 [Nicotiana tabacum] /REP_ORG=Citrus
Cit.18766.1.S1_at	4.34	5.43	2.13	0.0212	LOC102614198	gibberellin 2-beta-dioxygenase-like	C37_25449 /DEF=Section:8 Forward BEST NR:BAB12442.1 8e-55 gibberellin 2-oxidase No1 [Lactuca sativa] /REP_ORG=Citrus	0055114 // oxidation-reduction process // inferred from electronic annotation		0005506 // iron ion binding // inferred from electronic annotation; 0016491 // oxidoreductase activity // inferred from electronic annotation; 0046872 // metal ion binding // inferred from electronic annotation
Cit.30009.1.S1_s_at	10	11.1	2.13	0.0002	LOC102616835	peroxisomal membrane protein PMP22-like	C37_08998 /DEF=Section:11 Forward BEST NR:BAD10346.1 3e-76 putative peroxisomal membrane protein(22-kDa)(PMP22) [Oryza sativa (japonica cultivar-group)] /REP_ORG=Citrus		0016020 // membrane // inferred from electronic annotation; 0016021 // integral component of membrane // inferred from electronic annotation
Cit.8959.1.S1_at	9.93	11.02	2.13	0.0001	LOC102613529	UDP-glucose 4-epimerase GEPI48-like	C37_12233 /DEF=Section:2 Forward ESTs:4 BEST NR:AAP42567.1 1e-118 UDP-glucose 4-epimerase [Solanum tuberosum] /REP_ORG=Citrus
Cit.7890.1.S1_at	7.91	9	2.13	0.042			C37_10825 /DEF=Section:2 Forward ESTs:2 BEST NR:BAB10876.1 5e-60 polyprotein [Arabidopsis thaliana] /REP_ORG=Citrus
Cit.17155.1.S1_s_at	8.44	9.53	2.13	0.0225			C37_04374 /DEF=Section:3 Forward ESTs:3 BEST NR:AAF02882.1 3e-36 Similar to beta-glucosidases [Arabidopsis thaliana] pir||G86158 F22D16.15 protein - Arabidopsis thaliana /REP_ORG=Citrus
Cit.9706.1.S1_s_at	11.43	12.51	2.13	0.0014			C37_13161 /DEF=Section:2 Forward ESTs:6 BEST NR:CAA03908.1 1e-145 beta-1,3-glucanase [Citrus sinensis] pir||T10119 glucan endo-1,3-beta-D-glucosidase (EC 3.2.1.39) - sweet orange /REP_ORG=Citrus
Cit.13534.1.S1_s_at	9.83	10.92	2.13	0.0001	LOC102611499	uncharacterized LOC102611499	C37_17914 /DEF=Section:2 Forward ESTs:4 BEST NR:AAM78112.1 8e-15 AT3g52870/F8J2_40 [Arabidopsis thaliana] /REP_ORG=Citrus
Cit.9824.1.S1_at	3.84	4.93	2.12	2.67e-05			C37_13292 /DEF=Section:2 Forward ESTs:3 BEST NR:BAA89230.1 3e-44 wts2L [Citrullus lanatus] /REP_ORG=Citrus
Cit.8649.1.S1_x_at	5.71	6.8	2.12	0.0113			C37_11841 /DEF=Section:2 Forward ESTs:10 BEST NR:P92997 6e-79 Germin-like protein subfamily 1 member 13 precursor gb|AAB51572.1| germin-like protein [Arabidopsis thaliana] /REP_ORG=Citrus
Cit.30158.1.S1_at	9.03	10.12	2.12	1.55e-06			C37_09626 /DEF=Section:11 Forward BEST NR:NP_172468.3 5e-49 leucine-rich repeat transmembrane protein kinase, putative [Arabidopsis thaliana] /REP_ORG=Citrus
Cit.4026.1.S1_s_at	10.27	11.36	2.12	0.0016	LOC102617075	calcium-binding protein PBP1-like	C37_05097 /DEF=Section:2 Forward ESTs:2 BEST NR:AAM61056.1 3e-36 EF-hand Ca2+-binding protein CCD1 [Arabidopsis thaliana] /REP_ORG=Citrus
Cit.17714.1.S1_at	8.42	9.5	2.12	0.0009			C37_12616 /DEF=Section:3 Forward ESTs:4 BEST NR:AAG21984.1 5e-12 LYTB-like protein precursor [Adonis palaestina] /REP_ORG=Citrus
Cit.2141.1.S1_s_at	8.93	10.01	2.12	0.0007			C37_02694 /DEF=Section:2 Forward ESTs:2 BEST NR:AAK07675.1 3e-97 non-symbiotic hemoglobin class 1 [Citrus unshiu] /REP_ORG=Citrus
Cit.30939.1.S1_at	9.19	10.27	2.11	1.25e-05	LOC102629885	bifunctional aspartate aminotransferase and glutamate/aspartate-prephenate aminotransferase-like	C37_19463 /DEF=Section:11 Forward BEST NR:AAM61164.1 1e-102 putative aspartate aminotransferase [Arabidopsis thaliana] /REP_ORG=Citrus
Cit.25089.1.S1_at	10.9	11.98	2.11	0.0021			C37_27055 /DEF=Section:10 Reversed BEST NR:BAD06417.1 1e-51 cytochrome P450 [Asparagus officinalis] /REP_ORG=Citrus
Cit.6364.1.S1_s_at	9.39	10.46	2.1	5.57e-05	LOC102627881	uncharacterized LOC102627881	C37_08260 /DEF=Section:2 Forward ESTs:2 BEST NR:BAA81904.1 4e-98 NtPRp27 [Nicotiana tabacum] /REP_ORG=Citrus
Cit.2767.1.S1_at	8.08	9.15	2.1	0.003			C37_03497 /DEF=Section:2 Forward ESTs:11 BEST NR:CAB43599.1 1e-120 phosphoribosyl pyrophosphate synthase [Spinacia oleracea] /REP_ORG=Citrus
Cit.21359.1.S1_at	6.74	7.81	2.1	0.0012	LOC102606798	uncharacterized LOC102606798	C37_46766 /DEF=Section:8 Forward BEST NR:BAB09965.1 1e-12 unnamed protein product [Arabidopsis thaliana] /REP_ORG=Citrus
Cit.6346.1.S1_at	3.55	4.63	2.1	1.06e-05			C37_08236 /DEF=Section:2 Forward ESTs:3 BEST NR: /REP_ORG=Citrus
Cit.16644.1.S1_at	9.22	10.29	2.1	0.0001			C37_22652 /DEF=Section:2 Forward ESTs:2 BEST NR:AAM28624.1 2e-99 adenosine monophosphate binding protein 7 AMPBP7 [Arabidopsis thaliana] gb|AAL90930.1| AT3g16910/K14A17_3 [Arabidopsis thaliana] /REP_ORG=Citrus
Cit.15242.1.S1_at	10.02	11.08	2.09	0.0385			C37_20298 /DEF=Section:2 Forward ESTs:3 BEST NR:AAC35981.1 1e-101 chitinase CHI1 [Citrus sinensis] /REP_ORG=Citrus
Cit.2906.1.S1_s_at	4.41	5.47	2.09	0.0003	LOC102628242	uncharacterized LOC102628242	C37_03674 /DEF=Section:2 Forward ESTs:13 BEST NR: /REP_ORG=Citrus
Cit.14597.1.S1_s_at	10.02	11.08	2.09	2.67e-05	LOC102614277	chaperone protein ClpD, chloroplastic-like	C37_19350 /DEF=Section:2 Forward ESTs:2 BEST NR:AAN78327.1 6e-52 ATP-dependent Clp protease ATP-binding subunit precursor [Oryza sativa (indica cultivar-group)] /REP_ORG=Citrus
Cit.19499.1.S1_at	5.79	6.85	2.08	0.0041	LOC102626157	UDP-glycosyltransferase 90A1-like	C37_28204 /DEF=Section:8 Forward BEST NR: /REP_ORG=Citrus
Cit.8369.1.S1_s_at	11.26	12.32	2.08	4.49e-05	LOC102609114	S-adenosylmethionine synthase 3-like	C37_11476 /DEF=Section:2 Forward ESTs:23 BEST NR:AAD48485.1 1e-160 S-adenosyl-L-methionine synthetase [Petunia x hybrida] /REP_ORG=Citrus	0006556 // S-adenosylmethionine biosynthetic process // inferred from electronic annotation; 0006730 // one-carbon metabolic process // inferred from electronic annotation		0000166 // nucleotide binding // inferred from electronic annotation; 0004478 // methionine adenosyltransferase activity // inferred from electronic annotation; 0005524 // ATP binding // inferred from electronic annotation; 0016740 // transferase activity // inferred from electronic annotation; 0046872 // metal ion binding // inferred from electronic annotation
Cit.4869.1.S1_at	4.96	6.02	2.08	6.01e-05			C37_06168 /DEF=Section:2 Forward ESTs:6 BEST NR:AAM76770.1 4e-41 hypothetical protein [Arabidopsis thaliana] gb|AAT69159.1| hypothetical protein At2g46150 [Arabidopsis thaliana] gb|AAC62891.1| hypothetical /REP_ORG=Citrus
Cit.10053.1.S1_at	9.16	10.21	2.08	0.0003			C37_13572 /DEF=Section:2 Forward ESTs:23 BEST NR:CAA09804.2 1e-133 1-deoxyxylulose 5-phosphate synthase [Catharanthus roseus] /REP_ORG=Citrus
Cit.17155.1.S1_at	9.45	10.5	2.08	0.0203	LOC102624507	beta-glucosidase 11-like	C37_04374 /DEF=Section:3 Forward ESTs:3 BEST NR:AAF02882.1 3e-36 Similar to beta-glucosidases [Arabidopsis thaliana] pir||G86158 F22D16.15 protein - Arabidopsis thaliana /REP_ORG=Citrus
Cit.18939.1.S1_at	3.84	4.9	2.08	2.01e-07			C37_25859 /DEF=Section:8 Forward BEST NR: .095 /REP_ORG=Citrus
Cit.10171.1.S1_x_at	9.66	10.71	2.08	1.39e-06			C37_13709 /DEF=Section:2 Forward ESTs:3 BEST NR:AAF79618.1 2e-08 F5M15.26 [Arabidopsis thaliana] pir||H86337 protein F5M15.26 [imported] - Arabidopsis thaliana /REP_ORG=Citrus
Cit.10014.1.S1_s_at	5.09	6.14	2.08	0.0154			C37_13528 /DEF=Section:2 Forward ESTs:5 BEST NR:NP_192765.1 5e-16 wound-responsive family protein [Arabidopsis thaliana] pir||T01970 probable wound-induced protein T9A4.6 - Arabidopsis thaliana /REP_ORG=Citrus
Cit.30472.1.S1_at	5.77	6.82	2.07	7.46e-05			C37_11928 /DEF=Section:11 Forward BEST NR:Q9FQY8 3e-11 Caffeic acid 3-O-methyltransferase (S-adenosysl-L-methionine:caffeic acid 3-O-methyltransferase) (COMT) (CAOMT) /REP_ORG=Citrus
Cit.39642.1.S1_at	9.75	10.8	2.07	0.0011			C37_46222 /DEF=Section:12 Forward BEST NR:CAI38917.1 5e-33 putative WRKY transcription factor 10 [Nicotiana tabacum] /REP_ORG=Citrus
Cit.11156.1.S1_s_at	9.04	10.09	2.07	2.8e-06	LOC102621823	probable WRKY transcription factor 31-like	C37_14935 /DEF=Section:2 Forward ESTs:18 BEST NR:NP_564792.1 5e-73 WRKY family transcription factor [Arabidopsis thaliana] gb|AAK01128.1| transcription factor WRKY6 [Arabidopsis thaliana] gb|AAK01127.1| tran /REP_ORG=Citrus
Cit.2130.1.S1_x_at	11.34	12.39	2.07	0.0018	LOC102608002	cinnamoyl-CoA reductase 1-like	C37_02682 /DEF=Section:2 Forward ESTs:16 BEST NR:AAC06319.1 1e-131 putative cinnamyl alcohol dehydrogenase [Malus x domestica] pir||T16995 probable cinnamyl-alcohol dehydrogenase (EC 1.1.1.195) - apple tree /REP_ORG=Citrus
Cit.6031.1.S1_at	9.27	10.32	2.07	0.0002			C37_07742 /DEF=Section:2 Forward ESTs:4 BEST NR:DAA00874.1 1e-106 TPA: PDR6 ABC transporter [Arabidopsis thaliana] ref|NP_181179.2| ABC transporter family protein [Arabidopsis thaliana] /REP_ORG=Citrus
Cit.22653.1.S1_at	6.81	7.86	2.07	0.0002			C37_32590 /DEF=Section:9 Reversed BEST NR:NP_191304.1 9e-12 expressed protein [Arabidopsis thaliana] pir||T46181 hypothetical protein T8H10.50 - Arabidopsis thaliana /REP_ORG=Citrus
Cit.24716.1.S1_s_at	11.35	12.4	2.07	1.03e-08	LOC102611501	6-phosphogluconate dehydrogenase, decarboxylating 3-like	C37_42281 /DEF=Section:9 Reversed BEST NR:AAM64891.1 2e-67 6-phosphogluconate dehydrogenase, putative [Arabidopsis thaliana] gb|AAN73296.1| At3g02360/F11A12_104 [Arabidopsis thaliana] gb|AAL11585.1| /REP_ORG=Citrus
Cit.13018.1.S1_s_at	11.3	12.34	2.07	0.0051	LOC102607833	uncharacterized LOC102607833	C37_17261 /DEF=Section:2 Forward ESTs:3 BEST NR:AAD50032.1 1e-98 SRG1 Protein [Arabidopsis thaliana] gb|AAM98100.1| At1g17020/F6I1.30 [Arabidopsis thaliana] emb|CAA55654.1| SRG1 [Arabidopsis thaliana] /REP_ORG=Citrus
Cit.1643.1.S1_at	8.38	9.43	2.07	0.009			C37_02077 /DEF=Section:2 Forward ESTs:7 BEST NR:AAM65650.1 4e-64 pectinesterase, putative [Arabidopsis thaliana] /REP_ORG=Citrus
Cit.36245.1.S1_at	7	8.04	2.06	2.15e-06	LOC102627423	ABC transporter B family member 4-like	C37_34027 /DEF=Section:12 Forward BEST NR:NP_182223.1 7e-69 multidrug resistant (MDR) ABC transporter, putative [Arabidopsis thaliana] /REP_ORG=Citrus
Cit.22311.1.S1_s_at	9.64	10.69	2.06	0.0234	LOC102617819	hevamine-A-like	C37_31071 /DEF=Section:9 Reversed BEST NR:CAA09110.1 4e-72 chitinase [Hevea brasiliensis] /REP_ORG=Citrus	0005975 // carbohydrate metabolic process // inferred from electronic annotation; 0008152 // metabolic process // inferred from electronic annotation		0004553 // hydrolase activity, hydrolyzing O-glycosyl compounds // inferred from electronic annotation; 0016787 // hydrolase activity // inferred from electronic annotation; 0016798 // hydrolase activity, acting on glycosyl bonds // inferred from electronic annotation
Cit.25030.1.S1_at	8.89	9.93	2.06	0.0002			C37_24797 /DEF=Section:10 Reversed BEST NR:CAA51679.1 9e-77 ubiquitin [Lycopersicon esculentum] pir||S34285 polyubiquitin - tomato /REP_ORG=Citrus
Cit.35636.1.S1_s_at	7.05	8.09	2.06	1.9e-05			C37_29120 /DEF=Section:12 Forward BEST NR:AAP40475.1 2e-61 putative protein kinase [Arabidopsis thaliana] /REP_ORG=Citrus
Cit.23502.1.S1_at	6.48	7.52	2.06	0.0356			C37_38289 /DEF=Section:9 Reversed BEST NR:CAA80655.1 1e-11 NADPH thioredoxin reductase [Arabidopsis thaliana] pir||S44026 thioredoxin-disulfide reductase (EC 1.8.1.9) 2 - Arabidopsis thaliana (fragme /REP_ORG=Citrus
Cit.10529.1.S1_s_at	6.44	7.48	2.06	0.0003	LOC102619448	trans-resveratrol di-O-methyltransferase-like	C37_14173 /DEF=Section:2 Forward ESTs:3 BEST NR:AAM23005.1 2e-76 orcinol O-methyltransferase [Rosa hybrid cultivar] emb|CAD29459.1| orcinol O-methyltransferase [Rosa chinensis] emb|CAH05078.1| orcinol O-me /REP_ORG=Citrus
Cit.2106.1.S1_at	7.43	8.47	2.05	0.0288			C37_02655 /DEF=Section:2 Forward ESTs:19 BEST NR:AAM29152.1 1e-119 plastidic ATP/ADP transporter [Citrus hybrid cultivar] /REP_ORG=Citrus
Cit.21807.1.S1_at	8.23	9.27	2.05	0.0017			C37_27543 /DEF=Section:9 Reversed BEST NR: /REP_ORG=Citrus
Cit.12821.1.S1_s_at	7.75	8.79	2.05	0.0009	LOC102607167	ABC transporter B family member 19-like	C37_17036 /DEF=Section:2 Forward ESTs:2 BEST NR:BAB02129.1 1e-124 P-glycoprotein; multi-drug resistance related; ABC transporter-like protein [Arabidopsis thaliana] ref|NP_189528.1| multidrug resistance P-g /REP_ORG=Citrus
Cit.11435.1.S1_s_at	6.65	7.68	2.05	0.0239	LOC102626804	flavonol synthase/flavanone 3-hydroxylase-like	C37_15288 /DEF=Section:2 Forward ESTs:3 BEST NR:NP_566623.1 9e-69 oxidoreductase, 2OG-Fe(II) oxygenase family protein [Arabidopsis thaliana] /REP_ORG=Citrus
Cit.994.1.S1_s_at	9.12	10.15	2.05	0.0011	LOC102624985	protein AUXIN-REGULATED GENE INVOLVED IN ORGAN SIZE-like	C37_01253 /DEF=Section:2 Forward ESTs:9 BEST NR:AAL90750.1 3e-44 glutaredoxin [Populus tremula x Populus tremuloides] /REP_ORG=Citrus		0016020 // membrane // inferred from electronic annotation; 0016021 // integral component of membrane // inferred from electronic annotation
Cit.12474.1.S1_s_at	10.27	11.3	2.05	0.0094	LOC102622489	linoleate 13S-lipoxygenase 3-1, chloroplastic-like	C37_16584 /DEF=Section:2 Forward ESTs:3 BEST NR:AAG51846.1 4e-74 putative lipoxygenase, 5 partial; 101105-97928 [Arabidopsis thaliana] /REP_ORG=Citrus
Cit.17151.1.S1_s_at	8.29	9.32	2.05	0.0026			C37_04217 /DEF=Section:3 Forward ESTs:2 BEST NR: /REP_ORG=Citrus
Cit.24264.1.S1_at	7.21	8.24	2.04	4.42e-06			C37_40985 /DEF=Section:9 Reversed BEST NR:NP_850128.1 5e-33 protein kinase family protein [Arabidopsis thaliana] /REP_ORG=Citrus
Cit.4224.1.S1_at	6.19	7.22	2.04	0.0036			C37_05355 /DEF=Section:2 Forward ESTs:8 BEST NR: .48 /REP_ORG=Citrus
Cit.14989.1.S1_at	7	8.03	2.04	0.0002	LOC102615829	probable gluconokinase-like	C37_19897 /DEF=Section:2 Forward ESTs:4 BEST NR:NP_565393.1 1e-54 shikimate kinase family protein [Arabidopsis thaliana] gb|AAD24612.2| putative gluconokinase [Arabidopsis thaliana] /REP_ORG=Citrus
Cit.6879.1.S1_at	8.25	9.28	2.04	7.45e-08	LOC102614633	L-lactate dehydrogenase A-like	C37_09086 /DEF=Section:2 Forward ESTs:2 BEST NR:CAA70100.1 9e-96 L-lactate dehydrogenase [Lycopersicon esculentum] emb|CAA71611.1| L-lactate dehydrogenase [Lycopersicon esculentum] pir||T07061 L-lactate de /REP_ORG=Citrus
Cit.36909.1.S1_s_at	12.01	13.04	2.04	0.0001	LOC102620668	probable mannitol dehydrogenase-like	C37_40519 /DEF=Section:12 Forward BEST NR:AAQ20892.1 2e-94 10-hydroxygeraniol oxidoreductase [Camptotheca acuminata] /REP_ORG=Citrus
Cit.23364.1.S1_at	8.05	9.08	2.04	0.0476			C37_37630 /DEF=Section:9 Reversed BEST NR:CAB85903.1 4e-58 beta-1,3 glucanase [Pisum sativum] pir||T50645 glucan endo-1,3-beta-D-glucosidase (EC 3.2.1.39) [imported] - garden pea /REP_ORG=Citrus
Cit.9827.1.S1_s_at	7.88	8.9	2.04	3.02e-05	LOC102628349	tropinone reductase-like 1-like	C37_13295 /DEF=Section:2 Forward ESTs:7 BEST NR:BAA89230.1 4e-73 wts2L [Citrullus lanatus] /REP_ORG=Citrus
AFFX-Cit-gapc-M_s_at	11.11	12.13	2.04	3.37e-07			Citrus /GEN=gapc /DB_XREF=C37_11112 /FEA=mRNA /DEF=Section:2 Forward ESTs:16 BEST NR:JQ1287 1e-154 glyceraldehyde-3-phosphate dehydrogenase (phosphorylating) (EC 1.2.1.12), cytosolic - Arabidopsis thaliana gb|AAA32796.1| glyceraldehyde-3-
Cit.17765.1.S1_x_at	9.23	10.25	2.04	0.0015			C37_13435 /DEF=Section:3 Forward ESTs:2 BEST NR:CAA48027.1 7e-05 Eli3-1 [Arabidopsis thaliana] /REP_ORG=Citrus
Cit.23819.1.S1_at	4.91	5.94	2.04	7.69e-06			C37_39359 /DEF=Section:9 Reversed BEST NR:NP_912781.1 3e-14 unnamed protein product [Oryza sativa (japonica cultivar-group)] dbj|BAA85195.1| unnamed protein product [Oryza sativa (japonica cultivar-gr /REP_ORG=Citrus
Cit.22418.1.S1_s_at	9.58	10.6	2.04	0.0074	LOC102619252	thioredoxin reductase 1-like	C37_31614 /DEF=Section:9 Reversed BEST NR:1VDC 4e-39 Structure Of Nadph Dependent Thioredoxin Reductase /REP_ORG=Citrus
Cit.12978.1.S1_at	8.14	9.16	2.03	0.0002			C37_17216 /DEF=Section:2 Forward ESTs:2 BEST NR:AAQ16154.1 6e-04 putative caffeine synthase [Coffea canephora] gb|AAM18506.1| N-methyltransferase [Coffea canephora] /REP_ORG=Citrus
Cit.10558.1.S1_s_at	8.56	9.58	2.03	0.0278	LOC102618856	glucan endo-1,3-beta-glucosidase-like	C37_14211 /DEF=Section:2 Forward ESTs:11 BEST NR:NP_190241.1 7e-98 glycosyl hydrolase family 17 protein [Arabidopsis thaliana] pir||T45594 glucosidase-like protein - Arabidopsis thaliana /REP_ORG=Citrus
Cit.17204.1.S1_at	9.3	10.32	2.03	0.0007			C37_05262 /DEF=Section:3 Forward ESTs:5 BEST NR:CAC00734.1 4e-06 SigA binding protein [Arabidopsis thaliana] gb|AAF34713.1| SigA binding protein [Arabidopsis thaliana] gb|AAO00967.1| SigA binding protein [ /REP_ORG=Citrus
Cit.14913.1.S1_at	7.51	8.54	2.03	0.0062	LOC102607011	acidic endochitinase-like	C37_19789 /DEF=Section:2 Forward ESTs:2 BEST NR:CAA77656.1 6e-73 acidic chitinase III [Nicotiana tabacum] pir||S23544 chitinase (EC 3.2.1.14) class III, acidic - common tobacco sp|P29060|CHIA_TOBAC Acidic /REP_ORG=Citrus
Cit.29561.1.S1_at	8.68	9.7	2.03	0.0104	LOC102618210	arogenate dehydratase 3, chloroplastic-like	C37_04293 /DEF=Section:11 Forward BEST NR:NP_190058.1 3e-14 prephenate dehydratase family protein [Arabidopsis thaliana] gb|AAB70035.1| putative chloroplast prephenate dehydratase [Arabidopsis thalian /REP_ORG=Citrus
Cit.39480.1.S1_at	7.83	8.85	2.03	0.0163			C37_45842 /DEF=Section:12 Forward BEST NR:AAP37826.1 6e-04 At5g51460 [Arabidopsis thaliana] gb|AAM13146.1| trehalose-6-phosphate phosphatase [Arabidopsis thaliana] ref|NP_199959.2| trehalose-6-phosph /REP_ORG=Citrus
Cit.7024.1.S1_at	4.17	5.19	2.03	0.0003			C37_09372 /DEF=Section:2 Forward ESTs:2 BEST NR: /REP_ORG=Citrus
Cit.34706.1.S1_at	6.65	7.67	2.02	6.41e-05			C37_27505 /DEF=Section:12 Forward BEST NR:NP_850456.1 2e-12 zinc finger (C3HC4-type RING finger) family protein [Arabidopsis thaliana] /REP_ORG=Citrus
Cit.34429.1.S1_at	4.24	5.25	2.02	0.003			C37_27176 /DEF=Section:12 Forward BEST NR:BAB11192.1 2e-32 unnamed protein product [Arabidopsis thaliana] ref|NP_197728.1| GRAM domain-containing protein / ABA-responsive protein-related [Arabidopsis /REP_ORG=Citrus
Cit.29571.1.S1_at	7.94	8.96	2.02	0.0102			C37_04376 /DEF=Section:11 Forward BEST NR:G86158 1e-94 F22D16.15 protein - Arabidopsis thaliana gb|AAF02882.1| Similar to beta-glucosidases [Arabidopsis thaliana] /REP_ORG=Citrus
Cit.10006.1.S1_at	7.54	8.55	2.02	0.0026			C37_13518 /DEF=Section:2 Forward ESTs:22 BEST NR:AAS19533.1 1e-132 omega-6 fatty acid desaturase [Cucurbita pepo] /REP_ORG=Citrus
Cit.8174.1.S1_s_at	9.29	10.3	2.02	0.0005	LOC102631468	methylenetetrahydrofolate reductase 2-like	C37_11212 /DEF=Section:2 Forward ESTs:12 BEST NR:AAC23420.2 1e-135 putative methylenetetrahydrofolate reductase [Arabidopsis thaliana] gb|AAD55788.1| methylenetetrahydrofolate reductase MTHFR2 [Arabidopsis t /REP_ORG=Citrus
Cit.10057.1.S1_s_at	7.04	8.05	2.01	3.86e-05	LOC102623288	LOB domain-containing protein 11-like	C37_13576 /DEF=Section:2 Forward ESTs:4 BEST NR: /REP_ORG=Citrus
Cit.1891.1.S1_at	6.49	7.49	2.01	0.0241			C37_02386 /DEF=Section:2 Forward ESTs:20 BEST NR:NP_567871.1 4e-94 ChaC-like family protein [Arabidopsis thaliana] gb|AAP21219.1| At4g31290 [Arabidopsis thaliana] /REP_ORG=Citrus
Cit.12977.1.S1_at	10.97	11.97	2	0.004			C37_17215 /DEF=Section:2 Forward ESTs:3 BEST NR:BAC43758.1 7e-16 tentative caffeine synthase 3 [Coffea arabica] /REP_ORG=Citrus
Cit.6301.1.S1_at	7.55	8.55	2	0.0001			C37_08159 /DEF=Section:2 Forward ESTs:3 BEST NR:AAT99803.1 4e-78 At5g01250 [Arabidopsis thaliana] emb|CAB69853.1| putative protein [Arabidopsis thaliana] ref|NP_195745.1| alpha 1,4-glycosyltransferase fami /REP_ORG=Citrus
Cit.14715.1.S1_s_at	7.08	8.09	2	0.012	LOC102628296	beta-fructofuranosidase, soluble isoenzyme I-like	C37_19506 /DEF=Section:2 Forward ESTs:2 BEST NR:AAL27709.3 4e-87 vacuolar invertase [Citrus sinensis] /REP_ORG=Citrus	0005975 // carbohydrate metabolic process // inferred from electronic annotation; 0008152 // metabolic process // inferred from electronic annotation	0016020 // membrane // inferred from electronic annotation; 0016021 // integral component of membrane // inferred from electronic annotation	0004553 // hydrolase activity, hydrolyzing O-glycosyl compounds // inferred from electronic annotation; 0004564 // beta-fructofuranosidase activity // inferred from electronic annotation; 0004575 // sucrose alpha-glucosidase activity // inferred from electronic annotation; 0016787 // hydrolase activity // inferred from electronic annotation; 0016798 // hydrolase activity, acting on glycosyl bonds…
Cit.31022.1.S1_at	9.22	10.22	2	0.0037			C37_20181 /DEF=Section:11 Forward BEST NR:NP_180763.1 2e-31 GCN5-related N-acetyltransferase (GNAT) family protein [Arabidopsis thaliana] /REP_ORG=Citrus
Cit.19279.1.S1_at	7.38	8.38	2	0.0345			C37_26765 /DEF=Section:8 Forward BEST NR: /REP_ORG=Citrus
Cit.23448.1.S1_s_at	10.62	9.62	-2	0.0137	LOC102623804	codeine O-demethylase-like	C37_37978 /DEF=Section:9 Reversed BEST NR:AAB88878.1 9e-34 ethylene-forming-enzyme-like dioxygenase [Prunus armeniaca] /REP_ORG=Citrus
Cit.30513.1.S1_x_at	5.63	4.63	-2	0.0001			C37_12795 /DEF=Section:11 Forward BEST NR:BAB86890.1 1e-111 syringolide-induced protein 19-1-5 [Glycine max] /REP_ORG=Citrus
Cit.13667.1.S1_s_at	9.85	8.84	-2.01	0.046	LOC102606609	uncharacterized LOC102606609	C37_18083 /DEF=Section:2 Forward ESTs:5 BEST NR:AAO12870.1 1e-15 wound induced protein-like [Vitis vinifera] /REP_ORG=Citrus
Cit.6742.1.S1_s_at	11.02	10.02	-2.01	0.0016	LOC102624399	cycloartenol synthase 2-like	C37_08871 /DEF=Section:2 Forward ESTs:2 BEST NR:BAA33462.1 1e-100 Oxidosqualene Cyclase [Panax ginseng] /REP_ORG=Citrus
Cit.20561.1.S1_at	8.31	7.3	-2.01	0.0027			C37_44168 /DEF=Section:8 Forward BEST NR: /REP_ORG=Citrus
Cit.35332.1.S1_s_at	8.67	7.66	-2.01	0.0284	LOC102609849	transcription factor bHLH148-like	C37_28485 /DEF=Section:12 Forward BEST NR:NP_194770.1 2e-33 expressed protein [Arabidopsis thaliana] ref|NP_974640.1| expressed protein [Arabidopsis thaliana] /REP_ORG=Citrus
Cit.3440.1.S1_s_at	7.76	6.75	-2.02	0.002	LOC102611907	NAC transcription factor 25-like	C37_04353 /DEF=Section:2 Forward ESTs:3 BEST NR:NP_188170.1 1e-78 no apical meristem (NAM) family protein (NAC2) [Arabidopsis thaliana] gb|AAF35417.1| putative jasmonic acid regulatory protein [Arabidopsis /REP_ORG=Citrus	0006351 // transcription, DNA-templated // inferred from electronic annotation; 0006355 // regulation of transcription, DNA-templated // inferred from electronic annotation	0005634 // nucleus // inferred from electronic annotation	0003677 // DNA binding // inferred from electronic annotation
Cit.28120.1.S1_at	11.01	10	-2.02	0.0016			C37_38027 /DEF=Section:10 Reversed BEST NR:BAA33462.1 6e-63 Oxidosqualene Cyclase [Panax ginseng] /REP_ORG=Citrus
Cit.11546.1.S1_at	9.83	8.79	-2.05	9.53e-05	LOC102614073	hypothetical protein	C37_15423 /DEF=Section:2 Forward ESTs:10 BEST NR:NP_974365.1 3e-29 octicosapeptide/Phox/Bem1p (PB1) domain-containing protein [Arabidopsis thaliana] /REP_ORG=Citrus
Cit.13540.1.S1_s_at	7.11	6.07	-2.06	0.0024	LOC102608088	uncharacterized LOC102608088	C37_17922 /DEF=Section:2 Forward ESTs:3 BEST NR: /REP_ORG=Citrus
Cit.6340.1.S1_s_at	8.92	7.87	-2.07	0.015	LOC102608090	zinc finger CCCH domain-containing protein 18-like	C37_08223 /DEF=Section:2 Forward ESTs:2 BEST NR:XP_479898.1 7e-09 putative RNA recognition motif (RRM)-containing protein [Oryza sativa (japonica cultivar-group)] ref|XP_507108.1| PREDICTED OJ1163_G08.18 ge /REP_ORG=Citrus
Cit.15558.1.S1_at	8.74	7.69	-2.08	0.0011			C37_20815 /DEF=Section:2 Forward ESTs:2 BEST NR:AAN12896.1 9e-86 unknown protein [Arabidopsis thaliana] gb|AAL66971.1| unknown protein [Arabidopsis thaliana] ref|NP_974549.1| expressed protein [Arabidopsis /REP_ORG=Citrus
Cit.24610.1.S1_s_at	5.42	4.34	-2.11	0.0134	LOC102621436	hypothetical protein	C37_41950 /DEF=Section:9 Reversed BEST NR: /REP_ORG=Citrus		0016020 // membrane // inferred from electronic annotation; 0016021 // integral component of membrane // inferred from electronic annotation
Cit.2942.1.S1_at	5.62	4.54	-2.11	0.0008			C37_03716 /DEF=Section:2 Forward ESTs:7 BEST NR:XP_470153.1 4e-16 unknown protein [Oryza sativa] gb|AAL79748.1| unknown protein [Oryza sativa] gb|AAK82443.1| unknown protein [Oryza sativa] /REP_ORG=Citrus
Cit.13949.1.S1_at	6.74	5.66	-2.12	0.0374			C37_18467 /DEF=Section:2 Forward ESTs:3 BEST NR:NP_187173.2 4e-33 heavy-metal-associated domain-containing protein [Arabidopsis thaliana] /REP_ORG=Citrus
Cit.2942.1.S1_s_at	10.85	9.76	-2.12	0.003	LOC102616188	hypothetical protein	C37_03716 /DEF=Section:2 Forward ESTs:7 BEST NR:XP_470153.1 4e-16 unknown protein [Oryza sativa] gb|AAL79748.1| unknown protein [Oryza sativa] gb|AAK82443.1| unknown protein [Oryza sativa] /REP_ORG=Citrus
Cit.4694.1.S1_at	8.31	7.22	-2.13	0.0002	LOC102621723	transcription factor MYB48-like	C37_05953 /DEF=Section:2 Forward ESTs:7 BEST NR:CAB90940.1 5e-74 Myb DNA binding protein-like [Arabidopsis thaliana] gb|AAG01294.1| putative transcription factor [Arabidopsis thaliana] ref|NP_190199.1| myb /REP_ORG=Citrus
Cit.17882.1.S1_s_at	8.49	7.39	-2.14	0.0319	LOC102610914	zinc finger protein CONSTANS-LIKE 2-like	C37_15776 /DEF=Section:3 Forward ESTs:2 BEST NR:AAG24863.1 8e-48 CONSTANS-like protein [Ipomoea nil] /REP_ORG=Citrus
Cit.5673.1.S1_at	10.65	9.54	-2.15	1.69e-05	LOC102618838	fatty acid amide hydrolase-like	C37_07243 /DEF=Section:2 Forward ESTs:5 BEST NR:AAP83139.1 1e-55 N-acylethanolamine amidohydrolase [Arabidopsis thaliana] /REP_ORG=Citrus
Cit.29946.1.S1_at	6.66	5.55	-2.15	0.0148	LOC102620268	hypothetical protein	C37_08579 /DEF=Section:11 Forward BEST NR:NP_172993.1 8e-50 aspartate-glutamate racemase family [Arabidopsis thaliana] gb|AAN86183.1| unknown protein [Arabidopsis thaliana] gb|AAD39669.1| Is a member /REP_ORG=Citrus	0006520 // cellular amino acid metabolic process // inferred from electronic annotation; 0006807 // nitrogen compound metabolic process // inferred from electronic annotation; 0008152 // metabolic process // inferred from electronic annotation		0016855 // racemase and epimerase activity, acting on amino acids and derivatives // inferred from electronic annotation; 0036361 // racemase activity, acting on amino acids and derivatives // inferred from electronic annotation
Cit.18537.1.S1_at	9.72	8.61	-2.16	0.0015			C37_24481 /DEF=Section:8 Forward BEST NR:AAP37804.1 2e-16 At2g15890 [Arabidopsis thaliana] gb|AAM64517.1| unknown [Arabidopsis thaliana] gb|AAK00412.1| unknown protein [Arabidopsis thaliana] /REP_ORG=Citrus
Cit.16280.1.S1_at	10.64	9.52	-2.17	6.69e-05			C37_22076 /DEF=Section:2 Forward ESTs:2 BEST NR:BAC43695.1 4e-09 unknown protein [Arabidopsis thaliana] gb|AAO39965.1| At2g03310 [Arabidopsis thaliana] /REP_ORG=Citrus
Cit.4560.1.S1_at	12.37	11.25	-2.17	0.0003	LOC102614713	BTB/POZ domain-containing protein At2g30600-like	C37_05783 /DEF=Section:2 Forward ESTs:3 BEST NR:NP_180618.2 2e-66 BTB/POZ domain-containing protein [Arabidopsis thaliana] ref|NP_850151.1| BTB/POZ domain-containing protein [Arabidopsis thaliana] /REP_ORG=Citrus
Cit.2892.1.S1_at	9.69	8.56	-2.19	0.0069			C37_03653 /DEF=Section:2 Forward ESTs:5 BEST NR:CAB75916.1 8e-59 Regulator of chromosome condensation-like protein [Arabidopsis thaliana] pir||T47697 Regulator of chromosome condensation-like protein - Ara /REP_ORG=Citrus
Cit.30437.1.S1_s_at	6.7	5.57	-2.19	1.49e-06			C37_11504 /DEF=Section:11 Forward BEST NR:NP_908456.1 5e-22 unnamed protein product [Oryza sativa (japonica cultivar-group)] /REP_ORG=Citrus
Cit.23356.1.S1_at	8.63	7.49	-2.2	0.0013			C37_37588 /DEF=Section:9 Reversed BEST NR:BAA78110.1 6e-38 RNA polymerase sigma subunit SigD [Arabidopsis thaliana] dbj|BAB08700.1| sigma-like factor [Arabidopsis thaliana] gb|AAC97954.1| sigma-like /REP_ORG=Citrus
Cit.35630.1.S1_s_at	7.1	5.95	-2.22	0.008	LOC102620268	hypothetical protein	C37_29104 /DEF=Section:12 Forward BEST NR:NP_172993.1 3e-41 aspartate-glutamate racemase family [Arabidopsis thaliana] gb|AAN86183.1| unknown protein [Arabidopsis thaliana] gb|AAD39669.1| Is a member /REP_ORG=Citrus	0006520 // cellular amino acid metabolic process // inferred from electronic annotation; 0006807 // nitrogen compound metabolic process // inferred from electronic annotation; 0008152 // metabolic process // inferred from electronic annotation		0016855 // racemase and epimerase activity, acting on amino acids and derivatives // inferred from electronic annotation; 0036361 // racemase activity, acting on amino acids and derivatives // inferred from electronic annotation
Cit.21372.1.S1_at	7.26	6.1	-2.23	0.0016			C37_46827 /DEF=Section:8 Forward BEST NR: /REP_ORG=Citrus
Cit.6379.1.S1_at	8.25	7.07	-2.27	0.0088			C37_08284 /DEF=Section:2 Forward ESTs:3 BEST NR:NP_565577.1 4e-09 expressed protein [Arabidopsis thaliana] gb|AAM15477.1| Expressed protein [Arabidopsis thaliana] /REP_ORG=Citrus
Cit.38546.1.S1_at	6.14	4.94	-2.29	0.0008			C37_44484 /DEF=Section:12 Forward BEST NR: /REP_ORG=Citrus
Cit.31417.1.S1_at	6.34	5.13	-2.31	0.0013			C37_22218 /DEF=Section:11 Forward BEST NR: /REP_ORG=Citrus
Cit.32669.1.S1_at	5.63	4.41	-2.32	0.0004			C37_24353 /DEF=Section:12 Forward BEST NR: /REP_ORG=Citrus
Cit.4559.1.S1_s_at	11.02	9.81	-2.33	7.43e-05	LOC102614713	BTB/POZ domain-containing protein At2g30600-like	C37_05782 /DEF=Section:2 Forward ESTs:4 BEST NR:AAM62449.1 4e-96 unknown [Arabidopsis thaliana] ref|NP_180618.2| BTB/POZ domain-containing protein [Arabidopsis thaliana] ref|NP_850151.1| BTB/POZ domain-con /REP_ORG=Citrus
Cit.29525.1.S1_at	9.84	8.59	-2.37	0.0056			C37_03718 /DEF=Section:11 Forward BEST NR:XP_470153.1 2e-16 unknown protein [Oryza sativa] gb|AAL79748.1| unknown protein [Oryza sativa] gb|AAK82443.1| unknown protein [Oryza sativa] /REP_ORG=Citrus
Cit.29521.1.S1_s_at	10.34	9.09	-2.38	0.001	LOC102606597	ultraviolet-B receptor UVR8-like	C37_03655 /DEF=Section:11 Forward BEST NR:CAB75916.1 6e-62 Regulator of chromosome condensation-like protein [Arabidopsis thaliana] pir||T47697 Regulator of chromosome condensation-like protein - Ara /REP_ORG=Citrus
Cit.16165.1.S1_at	8.08	6.83	-2.38	1.32e-05			C37_21883 /DEF=Section:2 Forward ESTs:2 BEST NR:AAK33098.1 1e-108 amino acid transporter [Glycine max] /REP_ORG=Citrus
Cit.24663.1.S1_s_at	6.1	4.85	-2.38	0.0209	LOC102615967	fasciclin-like arabinogalactan protein 2-like	C37_42142 /DEF=Section:9 Reversed BEST NR:AAM78211.1 3e-40 putative pollen surface protein [Gossypium barbadense] /REP_ORG=Citrus
Cit.28020.1.S1_at	8.43	7.16	-2.4	0.022			C37_37649 /DEF=Section:10 Reversed BEST NR:XP_468578.1 2e-30 Putative flavanone 3-hydroxylase [Oryza sativa (japonica cultivar-group)] gb|AAN74829.1| Putative flavanone 3-hydroxylase [Oryza sativa (jap /REP_ORG=Citrus
Cit.23456.1.S1_at	6.48	5.18	-2.46	0.0072	LOC102625571	hypothetical protein	C37_38022 /DEF=Section:9 Reversed BEST NR:AAF79741.1 2e-32 T25N20.2 [Arabidopsis thaliana] pir||F86188 protein T25N20.2 [imported] - Arabidopsis thaliana /REP_ORG=Citrus
Cit.17407.1.S1_at	7.85	6.54	-2.48	6.07e-05	LOC102607547	auxin-induced protein 22D-like	C37_08615 /DEF=Section:3 Forward ESTs:2 BEST NR:AAD32145.1 4e-67 Nt-iaa4.5 deduced protein [Nicotiana tabacum] /REP_ORG=Citrus
Cit.38030.1.S1_at	8.44	7.11	-2.51	0.0006	LOC102610308	protein ECERIFERUM 1-like	C37_43953 /DEF=Section:12 Forward BEST NR:NP_181306.1 3e-28 CER1 protein, putative [Arabidopsis thaliana] pir||T02536 CER1-like protein [imported] - Arabidopsis thaliana /REP_ORG=Citrus	0006633 // fatty acid biosynthetic process // inferred from electronic annotation; 0055114 // oxidation-reduction process // inferred from electronic annotation	0016020 // membrane // inferred from electronic annotation; 0016021 // integral component of membrane // inferred from electronic annotation	0005506 // iron ion binding // inferred from electronic annotation; 0016491 // oxidoreductase activity // inferred from electronic annotation
Cit.29521.1.S1_at	9.18	7.83	-2.55	0.0014			C37_03655 /DEF=Section:11 Forward BEST NR:CAB75916.1 6e-62 Regulator of chromosome condensation-like protein [Arabidopsis thaliana] pir||T47697 Regulator of chromosome condensation-like protein - Ara /REP_ORG=Citrus
Cit.29521.1.S1_x_at	9.25	7.87	-2.6	0.0009			C37_03655 /DEF=Section:11 Forward BEST NR:CAB75916.1 6e-62 Regulator of chromosome condensation-like protein [Arabidopsis thaliana] pir||T47697 Regulator of chromosome condensation-like protein - Ara /REP_ORG=Citrus
Cit.8231.1.S1_s_at	10.73	9.34	-2.62	0.0022	LOC102617818	purple acid phosphatase 8-like	C37_11303 /DEF=Section:2 Forward ESTs:7 BEST NR:NP_178298.2 1e-100 purple acid phosphatase, putative [Arabidopsis thaliana] gb|AAL38875.1| putative purple acid phosphatase [Arabidopsis thaliana] /REP_ORG=Citrus
Cit.2093.1.S1_s_at	7.84	6.43	-2.66	0.0483	LOC102618439	expansin-A5-like	C37_02641 /DEF=Section:2 Forward ESTs:11 BEST NR:AAM89261.1 1e-124 expansin 3 [Malus x domestica] /REP_ORG=Citrus
Cit.21126.1.S1_s_at	6.96	5.37	-3	4.58e-05	LOC102607547	auxin-induced protein 22D-like	C37_46164 /DEF=Section:8 Forward BEST NR:T10941 5e-08 auxin-induced protein Aux22 - mung bean sp|P32294|AX22B_PHAAU Auxin-induced protein 22B (Indole-3-acetic acid induced protein ARG4) /REP_ORG=Citrus
Cit.3534.1.S1_s_at	6.95	5.28	-3.18	0.0153	LOC102616771; LOC102616871; LOC102621000	uncharacterized LOC102616771; uncharacterized LOC102616871; uncharacterized LOC102621000	C37_04463 /DEF=Section:2 Forward ESTs:9 BEST NR: /REP_ORG=Citrus
Cit.9523.1.S1_s_at	10.07	8.27	-3.48	0.0339	LOC102618150	translocator protein homolog	C37_12919 /DEF=Section:2 Forward ESTs:31 BEST NR:CAH10765.1 3e-45 peripheral-type benzodiazepine receptor [Solanum tuberosum] /REP_ORG=Citrus		0016020 // membrane // inferred from electronic annotation; 0016021 // integral component of membrane // inferred from electronic annotation
Cit.16432.1.S1_at	9.87	7.93	-3.83	0.0002	LOC102626656	hypothetical protein	C37_22312 /DEF=Section:2 Forward ESTs:2 BEST NR: /REP_ORG=Citrus

## Sheet: Infected Vs. MFA + Infected
ID	Infected Avg (log2)	Infected MFA Avg (log2)	Fold Change	P-val	Gene Symbol	Description	Target Description	Gene Ontology Biological Process	Gene Ontology Cellular Component	Gene Ontology Molecular Function
Cit.2409.1.S1_s_at	4.58	10.02	43.29	4.46e-14	LOC102627565	laccase-7-like	C37_03041 /DEF=Section:2 Forward ESTs:16 BEST NR:NP_187533.1 2e-92 laccase family protein / diphenol oxidase family protein [Arabidopsis thaliana] /REP_ORG=Citrus
Cit.1441.1.S1_at	5.06	10.5	43.23	1.43e-10			C37_01817 /DEF=Section:2 Forward ESTs:5 BEST NR:BAB01067.1 8e-36 acetyltranferase-like protein [Arabidopsis thaliana] /REP_ORG=Citrus
Cit.26572.1.S1_at	5.87	11.09	37.15	2.5e-08	LOC102607820	uncharacterized LOC102607820	C37_33786 /DEF=Section:10 Reversed BEST NR:NP_973975.1 6e-05 lipase class 3 family protein [Arabidopsis thaliana] gb|AAM91100.1| At1g45200 [Arabidopsis thaliana] /REP_ORG=Citrus
Cit.3761.1.S1_x_at	6.26	11.29	32.54	3.29e-07	LOC102619665	uncharacterized LOC102619665	C37_04762 /DEF=Section:2 Forward ESTs:6 BEST NR: /REP_ORG=Citrus
Cit.18037.1.S1_at	4.92	9.9	31.58	2.58e-11	LOC102621630	1-aminocyclopropane-1-carboxylate synthase 1-like	C37_18786 /DEF=Section:3 Forward ESTs:5 BEST NR:CAB60831.1 0.0 ACC synthase [Citrus sinensis] pir||T50551 1-aminocyclopropane-1-carboxylate synthase (EC 4.4.1.14) acs2 [similarity] - sweet orange /REP_ORG=Citrus	0009058 // biosynthetic process // inferred from electronic annotation; 0042218 // 1-aminocyclopropane-1-carboxylate biosynthetic process // inferred from electronic annotation		0003824 // catalytic activity // inferred from electronic annotation; 0016829 // lyase activity // inferred from electronic annotation; 0016847 // 1-aminocyclopropane-1-carboxylate synthase activity // inferred from electronic annotation; 0030170 // pyridoxal phosphate binding // inferred from electronic annotation
Cit.29411.1.S1_s_at	5.32	10.09	27.46	4.49e-11	LOC102624391	BAHD acyltransferase At5g47980-like	C37_01821 /DEF=Section:11 Forward BEST NR:NP_189233.1 8e-37 transferase family protein [Arabidopsis thaliana] /REP_ORG=Citrus
Cit.26572.1.S1_s_at	5.09	9.68	24.17	9.71e-09	LOC102607820	uncharacterized LOC102607820	C37_33786 /DEF=Section:10 Reversed BEST NR:NP_973975.1 6e-05 lipase class 3 family protein [Arabidopsis thaliana] gb|AAM91100.1| At1g45200 [Arabidopsis thaliana] /REP_ORG=Citrus
Cit.17178.1.S1_x_at	6.66	11.15	22.58	1.72e-07			C37_04761 /DEF=Section:3 Forward ESTs:4 BEST NR: .009 /REP_ORG=Citrus
Cit.3377.1.S1_at	5.44	9.87	21.58	3.8e-10	LOC102613370	blue copper protein-like	C37_04273 /DEF=Section:2 Forward ESTs:7 BEST NR:AAF75824.1 9e-36 phytocyanin homolog [Pinus taeda] /REP_ORG=Citrus
Cit.17838.1.S1_at	6.94	11.37	21.44	9.41e-05	LOC102619854	uncharacterized LOC102619854	C37_14799 /DEF=Section:3 Forward ESTs:2 BEST NR:XP_463627.1 3e-18 P0678F11.22 [Oryza sativa (japonica cultivar-group)] /REP_ORG=Citrus
Cit.20343.1.S1_x_at	6.94	11.13	18.21	0.0064			C37_38572 /DEF=Section:8 Forward BEST NR: /REP_ORG=Citrus
Cit.7362.1.S1_at	4.51	8.6	17.14	6.89e-10	LOC102612640	cytochrome P450 83B1-like	C37_09965 /DEF=Section:2 Forward ESTs:2 BEST NR:BAB40324.1 5e-62 cytochrome P450 [Asparagus officinalis] /REP_ORG=Citrus
Cit.8276.1.S1_x_at	5.75	9.81	16.65	0.0253			C37_11364 /DEF=Section:2 Forward ESTs:16 BEST NR:CAA93847.1 1e-160 chitinase [Citrus sinensis] pir||T10106 chitinase (EC 3.2.1.14) (class II, acidic) precursor - sweet orange /REP_ORG=Citrus
Cit.2259.1.S1_at	5.74	9.77	16.35	1.27e-06			C37_02849 /DEF=Section:2 Forward ESTs:5 BEST NR:AAK70406.1 2e-37 pol polyprotein [Citrus x paradisi] /REP_ORG=Citrus
Cit.30708.1.S1_at	5.83	9.77	15.38	7.69e-09	LOC102613827	cannabidiolic acid synthase-like 2-like	C37_16636 /DEF=Section:11 Forward BEST NR:BAB33033.1 8e-43 CPRD2 [Vigna unguiculata] /REP_ORG=Citrus
Cit.374.1.S1_s_at	5.92	9.83	14.97	0.0042	LOC102606649	expansin-A1-like	C37_00467 /DEF=Section:2 Forward ESTs:13 BEST NR:AAR09170.1 1e-126 alpha-expansin 3 [Populus tremula x Populus tremuloides] /REP_ORG=Citrus
Cit.8262.1.S1_x_at	6.89	10.75	14.52	0.0329			C37_11346 /DEF=Section:2 Forward ESTs:194 BEST NR:BAC20285.1 1e-178 acidic class II chitinase [Citrus jambhiri] /REP_ORG=Citrus	0005975 // carbohydrate metabolic process // inferred from electronic annotation; 0006032 // chitin catabolic process // inferred from electronic annotation; 0008152 // metabolic process // inferred from electronic annotation; 0016998 // cell wall macromolecule catabolic process // inferred from electronic annotation		0004568 // chitinase activity // inferred from electronic annotation; 0016787 // hydrolase activity // inferred from electronic annotation; 0016798 // hydrolase activity, acting on glycosyl bonds // inferred from electronic annotation
Cit.12693.1.S1_at	6.11	9.95	14.28	1.49e-07			C37_16870 /DEF=Section:2 Forward ESTs:10 BEST NR:XP_480098.1 2e-96 organic cation transporter-like protein [Oryza sativa (japonica cultivar-group)] dbj|BAD33871.1| organic cation transporter-like protein [Or /REP_ORG=Citrus
Cit.5316.1.S1_at	6.24	10.04	13.9	2.04e-06	LOC102610597	leucoanthocyanidin dioxygenase-like	C37_06730 /DEF=Section:2 Forward ESTs:6 BEST NR:NP_196179.1 1e-109 oxidoreductase, 2OG-Fe(II) oxygenase family protein [Arabidopsis thaliana] /REP_ORG=Citrus	0055114 // oxidation-reduction process // inferred from electronic annotation		0005506 // iron ion binding // inferred from electronic annotation; 0016491 // oxidoreductase activity // inferred from electronic annotation; 0046872 // metal ion binding // inferred from electronic annotation
Cit.30427.1.S1_s_at	9.17	12.94	13.71	0.0396	LOC102626524; LOC102628172	endochitinase A-like; endochitinase 1-like	C37_11343 /DEF=Section:11 Forward BEST NR:T10106 1e-149 chitinase (EC 3.2.1.14) (class II, acidic) precursor - sweet orange emb|CAA93847.1| chitinase [Citrus sinensis] /REP_ORG=Citrus	0005975 // carbohydrate metabolic process // inferred from electronic annotation; 0006032 // chitin catabolic process // inferred from electronic annotation; 0008152 // metabolic process // inferred from electronic annotation; 0016998 // cell wall macromolecule catabolic process // inferred from electronic annotation		0004568 // chitinase activity // inferred from electronic annotation; 0016787 // hydrolase activity // inferred from electronic annotation; 0016798 // hydrolase activity, acting on glycosyl bonds // inferred from electronic annotation
Cit.6803.1.S1_s_at	5.65	9.43	13.68	2.07e-09	LOC102607820	uncharacterized LOC102607820	C37_08967 /DEF=Section:2 Forward ESTs:2 BEST NR:NP_176056.1 2e-40 lipase class 3 family protein [Arabidopsis thaliana] /REP_ORG=Citrus
Cit.7874.1.S1_at	4.44	8.17	13.28	9.74e-07			C37_10796 /DEF=Section:2 Forward ESTs:2 BEST NR: /REP_ORG=Citrus
Cit.8259.1.S1_x_at	9.7	13.43	13.26	0.0452	LOC102627878; LOC102628172; LOC102629565	endochitinase 1-like	C37_11338 /DEF=Section:2 Forward ESTs:43 BEST NR:BAC20284.1 1e-165 acidic class I chitinase [Citrus jambhiri] /REP_ORG=Citrus	0005975 // carbohydrate metabolic process // inferred from electronic annotation; 0006032 // chitin catabolic process // inferred from electronic annotation; 0008152 // metabolic process // inferred from electronic annotation; 0016998 // cell wall macromolecule catabolic process // inferred from electronic annotation		0004568 // chitinase activity // inferred from electronic annotation; 0016787 // hydrolase activity // inferred from electronic annotation; 0016798 // hydrolase activity, acting on glycosyl bonds // inferred from electronic annotation
Cit.9705.1.S1_at	6	9.7	12.99	2.08e-06	LOC102612936	glucan endo-1,3-beta-glucosidase, basic isoform-like	C37_13160 /DEF=Section:2 Forward ESTs:23 BEST NR:T10119 1e-117 glucan endo-1,3-beta-D-glucosidase (EC 3.2.1.39) - sweet orange emb|CAA03908.1| beta-1,3-glucanase [Citrus sinensis] /REP_ORG=Citrus
Cit.16492.1.S1_at	3.83	7.45	12.33	1.14e-06	LOC102626114	putative glutamine amidotransferase PB2B2.05-like	C37_22403 /DEF=Section:2 Forward ESTs:2 BEST NR:AAL24156.1 9e-39 AT5g38200/MXA21_90 [Arabidopsis thaliana] gb|AAL90953.1| AT5g38200/MXA21_90 [Arabidopsis thaliana] /REP_ORG=Citrus
Cit.17291.1.S1_at	4.8	8.42	12.32	5.08e-08			C37_06980 /DEF=Section:3 Forward ESTs:5 BEST NR:AAF60951.1 3e-77 O-methyltransferase [Populus balsamifera subsp. trichocarpa x Populus deltoides] /REP_ORG=Citrus
Cit.18299.1.S1_at	7.58	11.18	12.07	2.01e-08			C37_22609 /DEF=Section:3 Forward ESTs:2 BEST NR:AAM65619.1 1e-05 unknown [Arabidopsis thaliana] gb|AAB87104.1| expressed protein [Arabidopsis thaliana] pir||T00505 hypothetical protein At2g23270 [imported] /REP_ORG=Citrus
Cit.25122.1.S1_s_at	6.86	10.29	10.74	1.98e-06	LOC102612936	glucan endo-1,3-beta-glucosidase, basic isoform-like	C37_27247 /DEF=Section:10 Reversed BEST NR:CAA03908.1 5e-64 beta-1,3-glucanase [Citrus sinensis] pir||T10119 glucan endo-1,3-beta-D-glucosidase (EC 3.2.1.39) - sweet orange /REP_ORG=Citrus
Cit.12768.1.S1_at	7.83	11.23	10.54	1.41e-08			C37_16969 /DEF=Section:2 Forward ESTs:10 BEST NR:AAP30841.1 8e-55 nectarin 5 [Nicotiana langsdorffii x Nicotiana sanderae] /REP_ORG=Citrus
Cit.34450.1.S1_at	6.34	9.64	9.86	1.34e-05			C37_27208 /DEF=Section:12 Forward BEST NR:CAB16763.1 4e-32 putative protein [Arabidopsis thaliana] emb|CAB80366.1| putative protein [Arabidopsis thaliana] gb|AAM10401.1| AT4g37000/C7A10_360 [Arabidop /REP_ORG=Citrus
Cit.5929.1.S1_s_at	3.78	7.03	9.54	2.02e-11			C37_07595 /DEF=Section:2 Forward ESTs:2 BEST NR: /REP_ORG=Citrus
Cit.289.1.S1_s_at	4.92	8.11	9.13	0.0002			C37_00360 /DEF=Section:2 Forward ESTs:2 BEST NR:AAK58599.1 1e-20 ethylene-induced esterase [Citrus sinensis] /REP_ORG=Citrus
Cit.32529.1.S1_at	5.02	8.18	8.95	2.41e-08			C37_24179 /DEF=Section:12 Forward BEST NR:BAB09195.1 2e-36 unnamed protein product [Arabidopsis thaliana] ref|NP_199107.1| lipase class 3 family protein [Arabidopsis thaliana] /REP_ORG=Citrus
Cit.14337.1.S1_at	8.06	11.17	8.62	9.74e-06	LOC102618363	shikimate O-hydroxycinnamoyltransferase-like	C37_18999 /DEF=Section:2 Forward ESTs:5 BEST NR:CAD47830.1 8e-43 hydroxycinnamoyl transferase [Nicotiana tabacum] /REP_ORG=Citrus
Cit.2008.1.S1_s_at	4.65	7.71	8.35	3.57e-08			C37_02531 /DEF=Section:2 Forward ESTs:7 BEST NR: /REP_ORG=Citrus
Cit.7044.1.S1_at	5.54	8.58	8.26	6.25e-11			C37_09410 /DEF=Section:2 Forward ESTs:2 BEST NR:BAC21263.1 1e-62 glutathione S-transferase [Cucurbita maxima] /REP_ORG=Citrus
Cit.3086.1.S1_at	6.69	9.74	8.25	1.5e-06	LOC102631084	transcription factor MYB108-like	C37_03903 /DEF=Section:2 Forward ESTs:14 BEST NR:NP_909096.1 2e-65 putative dehydration-induced myb-related protein Cpm7 [Oryza sativa (japonica cultivar-group)] dbj|BAB18296.1| putative dehydration-induced /REP_ORG=Citrus
Cit.35.1.S1_x_at	6.57	9.58	8.09	0.0007	LOC102578055; LOC102612910; LOC102613503; LOC102613996	ethylene-induced esterase; salicylic acid-binding protein 2-like	C37_00002 /DEF=Section:2 Forward ESTs:69 BEST NR:AAK58599.1 1e-154 ethylene-induced esterase [Citrus sinensis] /REP_ORG=Citrus
Cit.18590.1.S1_at	3.21	6.23	8.08	1.85e-08			C37_24943 /DEF=Section:8 Forward BEST NR: /REP_ORG=Citrus
Cit.21938.1.S1_s_at	6.6	9.6	7.99	7.39e-06	LOC102612936	glucan endo-1,3-beta-glucosidase, basic isoform-like	C37_29508 /DEF=Section:9 Reversed BEST NR:T10119 2e-43 glucan endo-1,3-beta-D-glucosidase (EC 3.2.1.39) - sweet orange emb|CAA03908.1| beta-1,3-glucanase [Citrus sinensis] /REP_ORG=Citrus
Cit.22284.1.S1_at	5.83	8.81	7.87	1.72e-09			C37_30954 /DEF=Section:9 Reversed BEST NR:CAA58218.1 1e-101 caffeic O-methyltransferase [Prunus dulcis] sp|Q43609|COMT_PRUDU Caffeic acid 3-O-methyltransferase (S-adenosysl-L-methionine:caffeic acid /REP_ORG=Citrus
Cit.15137.1.S1_at	8.38	11.35	7.86	1.44e-06	LOC102622441	putative methyltransferase DDB_G0268948-like	C37_20130 /DEF=Section:2 Forward ESTs:3 BEST NR:AAM19356.1 1e-70 embryo-abundant protein EMB [Pisum sativum] /REP_ORG=Citrus
Cit.8725.1.S1_at	8.3	11.26	7.82	0.0059	LOC102630049	anthranilate N-methyltransferase-like	C37_11936 /DEF=Section:2 Forward ESTs:14 BEST NR:AAL91506.1 1e-94 caffeic acid O-methyltransferase II [Nicotiana tabacum] /REP_ORG=Citrus
Cit.8718.1.S1_s_at	8.08	11.04	7.79	0.0062	LOC102630049	anthranilate N-methyltransferase-like	C37_11927 /DEF=Section:2 Forward ESTs:5 BEST NR:CAA50561.1 2e-99 catechol O-methyltransferase [Nicotiana tabacum] pir||JQ2344 catechol O-methyltransferase (EC 2.1.1.6) III - common tobacco /REP_ORG=Citrus
Cit.5116.1.S1_at	6.87	9.82	7.74	3.71e-08	LOC102627023	uncharacterized LOC102627023	C37_06482 /DEF=Section:2 Forward ESTs:6 BEST NR:NP_174223.1 2e-12 expressed protein [Arabidopsis thaliana] /REP_ORG=Citrus
Cit.7058.1.S1_at	4.91	7.85	7.67	4.87e-07	LOC102626590	probable flavin-containing monooxygenase 1-like	C37_09435 /DEF=Section:2 Forward ESTs:2 BEST NR:B86326 4e-95 T29M8.12 protein - Arabidopsis thaliana gb|AAF82235.1| Contains similarity to a dimethylaniline monooxygenase (N-oxide forming) 2 (pulmonary /REP_ORG=Citrus	0055114 // oxidation-reduction process // inferred from electronic annotation		0004497 // monooxygenase activity // inferred from electronic annotation; 0004499 // N,N-dimethylaniline monooxygenase activity // inferred from electronic annotation; 0016491 // oxidoreductase activity // inferred from electronic annotation; 0050660 // flavin adenine dinucleotide binding // inferred from electronic annotation; 0050661 // NADP binding // inferred from electronic annotation
Cit.5438.1.S1_at	8.03	10.95	7.58	4.97e-06	LOC102609753	uncharacterized LOC102609753	C37_06903 /DEF=Section:2 Forward ESTs:5 BEST NR:AAM65783.1 3e-17 unknown [Arabidopsis thaliana] gb|AAM15100.1| Expressed protein [Arabidopsis thaliana] ref|NP_850063.1| expressed protein [Arabidopsis thali /REP_ORG=Citrus
Cit.9132.1.S1_s_at	8.65	11.55	7.46	3.65e-10	LOC102621758	uncharacterized LOC102621758	C37_12443 /DEF=Section:2 Forward ESTs:7 BEST NR:CAA67728.1 1e-131 pectinacetylesterase precursor [Vigna radiata var. radiata] pir||S68805 pectin acetylesterase (EC 3.1.1.-) precursor - mung bean /REP_ORG=Citrus
Cit.5201.1.S1_at	4.61	7.49	7.4	0.0002	LOC102620300	probable indole-3-acetic acid-amido synthetase GH3.1-like	C37_06583 /DEF=Section:2 Forward ESTs:5 BEST NR:AAD32141.1 1e-138 Nt-gh3 deduced protein [Nicotiana tabacum] /REP_ORG=Citrus
Cit.5875.1.S1_at	7.17	10.06	7.38	2.07e-07	LOC102612908	phosphoenolpyruvate carboxylase kinase 1-like	C37_07517 /DEF=Section:2 Forward ESTs:2 BEST NR:AAQ82625.1 4e-98 phosphoenolpyruvate-carboxylase kinase [Glycine max] gb|AAQ82624.1| phosphoenolpyruvate-carboxylase kinase [Glycine max] gb|AAN12515.1| phos /REP_ORG=Citrus
Cit.30945.1.S1_at	7.28	10.16	7.37	9.97e-07			C37_19534 /DEF=Section:11 Forward BEST NR:AAV74623.1 3e-57 homogentisate geranylgeranyl transferase [Vitis vinifera] /REP_ORG=Citrus
Cit.7483.1.S1_at	9.41	12.28	7.32	0.0006	LOC102624755	uncharacterized LOC102624755	C37_10163 /DEF=Section:2 Forward ESTs:2 BEST NR: /REP_ORG=Citrus
Cit.1727.1.S1_s_at	7.3	10.16	7.26	7.23e-05	CHI1	chitinase CHI1	C37_02180 /DEF=Section:2 Forward ESTs:12 BEST NR:AAC35981.1 1e-133 chitinase CHI1 [Citrus sinensis] /REP_ORG=Citrus	0005975 // carbohydrate metabolic process // inferred from electronic annotation; 0006032 // chitin catabolic process // inferred from electronic annotation; 0016998 // cell wall macromolecule catabolic process // inferred from electronic annotation		0004568 // chitinase activity // inferred from electronic annotation
Cit.18677.1.S1_s_at	7.97	10.81	7.15	7.86e-05	CHI1	chitinase CHI1	C37_25170 /DEF=Section:8 Forward BEST NR:AAC35981.1 5e-11 chitinase CHI1 [Citrus sinensis] /REP_ORG=Citrus	0005975 // carbohydrate metabolic process // inferred from electronic annotation; 0006032 // chitin catabolic process // inferred from electronic annotation; 0016998 // cell wall macromolecule catabolic process // inferred from electronic annotation		0004568 // chitinase activity // inferred from electronic annotation
Cit.31057.1.S1_s_at	7.24	10.05	7	0.0027	LOC102614899	anthraniloyl-CoA:methanol acyltransferase-like	C37_20419 /DEF=Section:11 Forward BEST NR:AAL77060.1 4e-30 putative acyltransferase [Cucumis melo] /REP_ORG=Citrus
Cit.9590.1.S1_at	9.78	12.55	6.83	6.12e-06			C37_13008 /DEF=Section:2 Forward ESTs:3 BEST NR:CAB42793.1 2e-83 phenylalanine-ammonia lyase [Citrus clementina x Citrus reticulata] /REP_ORG=Citrus
Cit.341.1.S1_s_at	8.03	10.79	6.78	1.38e-09			C37_00424 /DEF=Section:2 Forward ESTs:6 BEST NR:BAC23031.1 1e-50 WRKY-type DNA binding protein [Solanum tuberosum] /REP_ORG=Citrus
Cit.4491.1.S1_at	6.45	9.2	6.74	4.37e-09			C37_05692 /DEF=Section:2 Forward ESTs:8 BEST NR:CAB60722.1 0.0 ACC synthase [Citrus sinensis] emb|CAB60721.1| ACC synthase [Citrus sinensis] /REP_ORG=Citrus
Cit.157.1.S1_x_at	6.12	8.81	6.48	0.0004			C37_00199 /DEF=Section:2 Forward ESTs:18 BEST NR:AAA84370.1 2e-06 beta-galactosidase alpha polypeptide /REP_ORG=Citrus
Cit.21128.1.S1_at	9.09	11.78	6.46	3.35e-07	LOC102613413	feruloyl CoA ortho-hydroxylase 1-like	C37_46168 /DEF=Section:8 Forward BEST NR:BAB02603.1 4e-27 leucoanthocyanidin dioxygenase-like protein [Arabidopsis thaliana] ref|NP_187970.1| oxidoreductase, 2OG-Fe(II) oxygenase family protein [Ara /REP_ORG=Citrus	0055114 // oxidation-reduction process // inferred from electronic annotation		0016491 // oxidoreductase activity // inferred from electronic annotation; 0046872 // metal ion binding // inferred from electronic annotation
Cit.9590.1.S1_s_at	8.73	11.42	6.45	8.97e-07	LOC102620173	phenylalanine ammonia-lyase-like	C37_13008 /DEF=Section:2 Forward ESTs:3 BEST NR:CAB42793.1 2e-83 phenylalanine-ammonia lyase [Citrus clementina x Citrus reticulata] /REP_ORG=Citrus	0008152 // metabolic process // inferred from electronic annotation		0003824 // catalytic activity // inferred from electronic annotation; 0016829 // lyase activity // inferred from electronic annotation
Cit.23036.1.S1_s_at	4.61	7.29	6.44	0.0002	LOC102620300	probable indole-3-acetic acid-amido synthetase GH3.1-like	C37_34554 /DEF=Section:9 Reversed BEST NR:AAC61292.1 9e-30 putative auxin-regulated protein [Arabidopsis thaliana] pir||D84523 probable auxin-regulated protein [imported] - Arabidopsis thaliana ref|N /REP_ORG=Citrus
Cit.29385.1.S1_at	3.75	6.4	6.27	9.99e-06			C37_01271 /DEF=Section:11 Forward BEST NR:BAD46531.1 3e-59 putative ripening regulated protein [Oryza sativa (japonica cultivar-group)] /REP_ORG=Citrus
Cit.8683.1.S1_s_at	7.69	10.33	6.25	2.86e-06	LOC102616792	hemoglobin-2-like	C37_11884 /DEF=Section:2 Forward ESTs:27 BEST NR:P23244 5e-72 Hemoglobin II pir||S13378 hemoglobin II - swamp oak /REP_ORG=Citrus
Cit.4573.1.S1_at	5.36	7.98	6.17	0.0221	LOC102629656	linoleate 13S-lipoxygenase 2-1, chloroplastic-like	C37_05797 /DEF=Section:2 Forward ESTs:7 BEST NR:BAB84352.1 1e-103 lipoxygenase [Citrus jambhiri] /REP_ORG=Citrus
Cit.31467.1.S1_at	5.16	7.77	6.09	1.07e-05	LOC102622760	hypothetical protein	C37_22497 /DEF=Section:11 Forward BEST NR:NP_191858.2 1e-08 expressed protein [Arabidopsis thaliana] /REP_ORG=Citrus
Cit.5874.1.S1_s_at	7.11	9.69	5.99	3.46e-07	LOC102612908	phosphoenolpyruvate carboxylase kinase 1-like	C37_07516 /DEF=Section:2 Forward ESTs:2 BEST NR:AAN12515.1 2e-52 phosphoenolpyruvate carboxylase kinase [Glycine max] gb|AAN12516.1| phosphoenolpyruvate carboxylase kinase [Glycine max] /REP_ORG=Citrus
Cit.31202.1.S1_at	3.61	6.2	5.99	2.22e-08			C37_21300 /DEF=Section:11 Forward BEST NR:AAP43912.1 9e-13 homogentisic acid geranylgeranyl transferase [Triticum aestivum] /REP_ORG=Citrus
Cit.15593.1.S1_s_at	8.99	11.55	5.9	1.52e-06	LOC102613413	feruloyl CoA ortho-hydroxylase 1-like	C37_20870 /DEF=Section:2 Forward ESTs:2 BEST NR:BAB02603.1 6e-14 leucoanthocyanidin dioxygenase-like protein [Arabidopsis thaliana] ref|NP_187970.1| oxidoreductase, 2OG-Fe(II) oxygenase family protein [Ara /REP_ORG=Citrus	0055114 // oxidation-reduction process // inferred from electronic annotation		0016491 // oxidoreductase activity // inferred from electronic annotation; 0046872 // metal ion binding // inferred from electronic annotation
Cit.11159.1.S1_s_at	6.38	8.94	5.89	2.15e-09	LOC102627574	cytochrome P450 71B35-like	C37_14940 /DEF=Section:2 Forward ESTs:7 BEST NR:AAL24049.1 1e-104 cytochrome P450 [Citrus sinensis] /REP_ORG=Citrus
Cit.14371.1.S1_at	7.24	9.8	5.88	2.47e-06			C37_19038 /DEF=Section:2 Forward ESTs:4 BEST NR:AAV74623.1 5e-68 homogentisate geranylgeranyl transferase [Vitis vinifera] /REP_ORG=Citrus
Cit.8515.1.S1_s_at	6.31	8.86	5.86	9.75e-05	LOC102614227; LOC102615475	peroxidase 15-like	C37_11663 /DEF=Section:2 Forward ESTs:6 BEST NR:CAA66037.1 2e-83 peroxidase [Populus balsamifera subsp. trichocarpa] /REP_ORG=Citrus	0006979 // response to oxidative stress // inferred from electronic annotation; 0042744 // hydrogen peroxide catabolic process // inferred from electronic annotation; 0055114 // oxidation-reduction process // inferred from electronic annotation	0005576 // extracellular region // inferred from electronic annotation	0004601 // peroxidase activity // inferred from electronic annotation; 0016491 // oxidoreductase activity // inferred from electronic annotation; 0020037 // heme binding // inferred from electronic annotation; 0046872 // metal ion binding // inferred from electronic annotation
Cit.6847.1.S1_at	5.1	7.64	5.82	8.85e-05			C37_09037 /DEF=Section:2 Forward ESTs:3 BEST NR:BAD11073.1 9e-51 pathogenesis-related protein 4b [Capsicum chinense] /REP_ORG=Citrus
Cit.5842.1.S1_at	5.16	7.68	5.77	3.28e-06	LOC102623156	myb-related protein Zm1-like	C37_07470 /DEF=Section:2 Forward ESTs:4 BEST NR:NP_178039.1 7e-61 myb family transcription factor (MYB63) [Arabidopsis thaliana] dbj|BAD43107.1| putative transcription factor (MYB63) [Arabidopsis thaliana] /REP_ORG=Citrus
Cit.21791.1.S1_at	5.4	7.91	5.69	7.14e-06			C37_27213 /DEF=Section:9 Reversed BEST NR: /REP_ORG=Citrus
Cit.27468.1.S1_s_at	6.99	9.49	5.66	0.0005	LOC102625443	geraniol 8-hydroxylase-like	C37_36109 /DEF=Section:10 Reversed BEST NR:CAB85635.1 6e-75 putative ripening-related P-450 enzyme [Vitis vinifera] /REP_ORG=Citrus
Cit.1201.1.S1_at	5.68	8.14	5.5	0.0001			C37_01516 /DEF=Section:2 Forward ESTs:20 BEST NR:AAM21199.1 8e-91 pathogenesis-related protein 5-1 [Helianthus annuus] /REP_ORG=Citrus
Cit.15872.1.S1_at	7.34	9.79	5.46	0.0002	LOC102630196	protein SRG1-like	C37_21311 /DEF=Section:2 Forward ESTs:2 BEST NR: /REP_ORG=Citrus
Cit.3278.1.S1_at	4.99	7.42	5.39	0.0003			C37_04149 /DEF=Section:2 Forward ESTs:4 BEST NR:AAG50970.1 4e-90 glucosyl transferase, putative; 93894-95315 [Arabidopsis thaliana] ref|NP_187742.1| UDP-glucoronosyl/UDP-glucosyl transferase family protein /REP_ORG=Citrus
Cit.20606.1.S1_at	4.8	7.22	5.38	6.62e-05	LOC102616656	uncharacterized LOC102616656	C37_44861 /DEF=Section:8 Forward BEST NR:NP_563744.1 3e-11 expressed protein [Arabidopsis thaliana] gb|AAM63779.1| unknown [Arabidopsis thaliana] /REP_ORG=Citrus
Cit.17438.1.S1_at	6.83	9.25	5.35	3.66e-06	LOC102621443	protein PLANT CADMIUM RESISTANCE 2-like	C37_09104 /DEF=Section:3 Forward ESTs:2 BEST NR:AAM48020.1 5e-54 unknown protein [Arabidopsis thaliana] gb|AAF79235.1| F10B6.27 [Arabidopsis thaliana] ref|NP_172940.1| expressed protein [Arabidopsis thalia /REP_ORG=Citrus
Cit.16277.1.S1_at	4.7	7.12	5.34	0.0001			C37_22072 /DEF=Section:2 Forward ESTs:2 BEST NR:CAB68186.1 7e-66 putative protein [Arabidopsis thaliana] pir||T45668 hypothetical protein F14P22.70 - Arabidopsis thaliana ref|NP_191407.1| calmodulin-bindin /REP_ORG=Citrus
Cit.6093.1.S1_at	4.73	7.13	5.28	0.0014	LOC102614859; LOC102618319; LOC102624911	phenylalanine N-monooxygenase-like	C37_07833 /DEF=Section:2 Forward ESTs:4 BEST NR:BAB09969.1 4e-85 cytochrome P450 [Arabidopsis thaliana] sp|Q9FLC8|C792_ARATH Cytochrome P450 79A2 /REP_ORG=Citrus
Cit.24626.1.S1_x_at	4.23	6.62	5.25	1.92e-06			C37_42015 /DEF=Section:9 Reversed BEST NR:CAA37898.1 1e-71 hemoglobin [Casuarina glauca] pir||S13378 hemoglobin II - swamp oak sp|P23244|HBP2_CASGL Hemoglobin II /REP_ORG=Citrus
Cit.1007.1.S1_s_at	4.79	7.18	5.25	7.55e-05	LOC102621442	MATE efflux family protein 5-like	C37_01273 /DEF=Section:2 Forward ESTs:21 BEST NR:NP_197938.2 2e-86 zinc finger (C3HC4-type RING finger) family protein [Arabidopsis thaliana] /REP_ORG=Citrus
Cit.14567.1.S1_at	6.32	8.7	5.19	2.99e-06	LOC102621304	CRAL-TRIO domain-containing protein YKL091C-like	C37_19307 /DEF=Section:2 Forward ESTs:4 BEST NR:T05953 4e-94 polyphosphoinositide binding protein Ssh2 - soybean gb|AAB94599.1| polyphosphoinositide binding protein Ssh2p [Glycine max] /REP_ORG=Citrus
Cit.35.1.S1_at	6.88	9.23	5.11	0.0009			C37_00002 /DEF=Section:2 Forward ESTs:69 BEST NR:AAK58599.1 1e-154 ethylene-induced esterase [Citrus sinensis] /REP_ORG=Citrus
Cit.7052.1.S1_at	7.83	10.18	5.11	4.06e-06	LOC102621061; LOC102621618	putative hydrolase C777.06c-like; hypothetical protein	C37_09424 /DEF=Section:2 Forward ESTs:2 BEST NR: /REP_ORG=Citrus
Cit.6309.1.S1_at	4.54	6.89	5.09	6.48e-08			C37_08174 /DEF=Section:2 Forward ESTs:3 BEST NR:NP_191648.1 1e-09 hypothetical protein [Arabidopsis thaliana] pir||T47900 hypothetical protein T4C21.300 - Arabidopsis thaliana /REP_ORG=Citrus
Cit.27302.1.S1_s_at	5	7.33	5.04	1.48e-06	LOC102626590	probable flavin-containing monooxygenase 1-like	C37_35690 /DEF=Section:10 Reversed BEST NR:B86326 2e-63 T29M8.12 protein - Arabidopsis thaliana gb|AAF82235.1| Contains similarity to a dimethylaniline monooxygenase (N-oxide forming) 2 (pulmonary /REP_ORG=Citrus	0055114 // oxidation-reduction process // inferred from electronic annotation		0004497 // monooxygenase activity // inferred from electronic annotation; 0004499 // N,N-dimethylaniline monooxygenase activity // inferred from electronic annotation; 0016491 // oxidoreductase activity // inferred from electronic annotation; 0050660 // flavin adenine dinucleotide binding // inferred from electronic annotation; 0050661 // NADP binding // inferred from electronic annotation
Cit.4353.1.S1_s_at	6.12	8.45	5.04	7.81e-07	LOC102627593	titin-like	C37_05526 /DEF=Section:2 Forward ESTs:4 BEST NR:CAB89377.1 3e-72 periaxin-like protein [Arabidopsis thaliana] ref|NP_196515.1| hydroxyproline-rich glycoprotein family protein [Arabidopsis thaliana] /REP_ORG=Citrus
Cit.20223.1.S1_at	8.22	10.54	5.02	1.58e-05	LOC102626202	caffeic acid 3-O-methyltransferase-like	C37_34218 /DEF=Section:8 Forward BEST NR:AAL91506.1 9e-73 caffeic acid O-methyltransferase II [Nicotiana tabacum] /REP_ORG=Citrus
Cit.25497.1.S1_at	4.96	7.28	4.99	1.36e-06			C37_30705 /DEF=Section:10 Reversed BEST NR:AAF23832.1 3e-59 F1E22.15 [Arabidopsis thaliana] /REP_ORG=Citrus
Cit.18704.1.S1_at	6.8	9.12	4.99	4.07e-06			C37_25225 /DEF=Section:8 Forward BEST NR: /REP_ORG=Citrus
Cit.2561.1.S1_at	9.84	12.15	4.99	2.27e-09			C37_03238 /DEF=Section:2 Forward ESTs:6 BEST NR:BAB10316.1 1e-100 anthranilate N-benzoyltransferase [Arabidopsis thaliana] ref|NP_199704.1| transferase family protein [Arabidopsis thaliana] /REP_ORG=Citrus
Cit.8686.1.S1_at	5.26	7.56	4.9	7.47e-06			C37_11888 /DEF=Section:2 Forward ESTs:3 BEST NR:S00838 2e-37 hemoglobin - Trema tomentosa prf||1402313A hemoglobin /REP_ORG=Citrus
Cit.20223.1.S1_x_at	8.4	10.69	4.9	2.11e-05	LOC102626202	caffeic acid 3-O-methyltransferase-like	C37_34218 /DEF=Section:8 Forward BEST NR:AAL91506.1 9e-73 caffeic acid O-methyltransferase II [Nicotiana tabacum] /REP_ORG=Citrus
Cit.4999.1.S1_s_at	3.38	5.67	4.89	0.0002	LOC102625397	uncharacterized LOC102625397	C37_06343 /DEF=Section:2 Forward ESTs:2 BEST NR: /REP_ORG=Citrus
Cit.8648.1.S1_at	6.39	8.66	4.84	2.09e-05	LOC102619217	germin-like protein subfamily 1 member 17-like	C37_11840 /DEF=Section:2 Forward ESTs:7 BEST NR:BAB10836.1 3e-89 germin-like protein [Arabidopsis thaliana] ref|NP_198731.1| germin-like protein, putative [Arabidopsis thaliana] sp|Q9FIC6|GL1H_ARATH Germin /REP_ORG=Citrus
Cit.14713.1.S1_at	5.6	7.88	4.84	4.4e-09			C37_19503 /DEF=Section:2 Forward ESTs:4 BEST NR:AAO64889.1 3e-80 At4g23180 [Arabidopsis thaliana] dbj|BAC42412.1| putative receptor-like protein kinase 4 RLK4 [Arabidopsis thaliana] ref|NP_567679.2| recept /REP_ORG=Citrus
Cit.10546.1.S1_s_at	6.33	8.6	4.83	1.21e-06	LOC102608592	IAA-amino acid hydrolase ILR1-like 6-like	C37_14198 /DEF=Section:2 Forward ESTs:2 BEST NR:AAL47552.1 1e-58 IAA-amino acid conjugate hydrolase-like protein [Arabidopsis thaliana] /REP_ORG=Citrus
Cit.19159.1.S1_at	3.71	5.98	4.81	4.49e-07			C37_26341 /DEF=Section:8 Forward BEST NR: /REP_ORG=Citrus
Cit.14161.1.S1_at	6.37	8.63	4.8	3.52e-05			C37_18747 /DEF=Section:2 Forward ESTs:6 BEST NR:AAF79607.1 7e-58 F5M15.12 [Arabidopsis thaliana] /REP_ORG=Citrus
Cit.11806.1.S1_at	9.02	11.27	4.78	5.14e-06			C37_15731 /DEF=Section:2 Forward ESTs:14 BEST NR:AAF66242.1 1e-46 dicyanin [Lycopersicon esculentum] /REP_ORG=Citrus
Cit.16112.1.S1_at	8.01	10.27	4.78	6.35e-05			C37_21789 /DEF=Section:2 Forward ESTs:2 BEST NR:CAB64356.1 8e-18 alternative oxidase [Populus tremula x Populus tremuloides] /REP_ORG=Citrus
Cit.7237.1.S1_at	8.6	10.85	4.77	3.15e-08	LOC102618731	uncharacterized LOC102618731	C37_09754 /DEF=Section:2 Forward ESTs:2 BEST NR:NP_195741.1 2e-72 transferase family protein [Arabidopsis thaliana] pir||T45961 anthranilate N-benzoyltransferase-like protein - Arabidopsis /REP_ORG=Citrus
Cit.4810.1.S1_at	8.3	10.55	4.75	0.0001	LOC102611538	ethylene-responsive transcription factor 1B-like	C37_06090 /DEF=Section:2 Forward ESTs:7 BEST NR:T03927 7e-67 DNA binding protein S25-XP1 - common tobacco gb|AAB38748.1| S25-XP1 DNA binding protein [Nicotiana tabacum] /REP_ORG=Citrus	0006351 // transcription, DNA-templated // inferred from electronic annotation; 0006355 // regulation of transcription, DNA-templated // inferred from electronic annotation	0005634 // nucleus // inferred from electronic annotation	0003677 // DNA binding // inferred from electronic annotation; 0003700 // transcription factor activity, sequence-specific DNA binding // inferred from electronic annotation
Cit.25064.1.S1_s_at	7.79	10.04	4.74	0.015	LOC102622862	21 kDa seed protein-like	C37_26813 /DEF=Section:10 Reversed BEST NR:AAG38518.1 1e-42 miraculin-like protein 2 [Citrus x paradisi] /REP_ORG=Citrus	0010951 // negative regulation of endopeptidase activity // inferred from electronic annotation		0004866 // endopeptidase inhibitor activity // inferred from electronic annotation
Cit.25944.1.S1_x_at	7.74	9.98	4.74	1.32e-09			C37_32029 /DEF=Section:10 Reversed BEST NR: /REP_ORG=Citrus
Cit.26142.1.S1_s_at	7.15	9.39	4.72	3.66e-06	LOC102621304	CRAL-TRIO domain-containing protein YKL091C-like	C37_32624 /DEF=Section:10 Reversed BEST NR:T05953 4e-63 polyphosphoinositide binding protein Ssh2 - soybean gb|AAB94599.1| polyphosphoinositide binding protein Ssh2p [Glycine max] /REP_ORG=Citrus
Cit.4353.1.S1_at	5.46	7.7	4.72	2.14e-06			C37_05526 /DEF=Section:2 Forward ESTs:4 BEST NR:CAB89377.1 3e-72 periaxin-like protein [Arabidopsis thaliana] ref|NP_196515.1| hydroxyproline-rich glycoprotein family protein [Arabidopsis thaliana] /REP_ORG=Citrus
Cit.22589.1.S1_s_at	10.89	13.12	4.7	0.0002	LOC102623021	inhibitor of trypsin and hageman factor-like	C37_32394 /DEF=Section:9 Reversed BEST NR:AAN76363.1 3e-50 type I proteinase inhibitor-like protein [Citrus x paradisi] /REP_ORG=Citrus
Cit.21295.1.S1_at	9.07	11.29	4.64	0.0002			C37_46538 /DEF=Section:8 Forward BEST NR: /REP_ORG=Citrus
Cit.7036.1.S1_at	6.07	8.28	4.62	1.91e-08	LOC102624101	probable L-type lectin-domain containing receptor kinase S.5-like	C37_09399 /DEF=Section:2 Forward ESTs:2 BEST NR:BAB09808.1 2e-79 lectin-like protein kinase [Arabidopsis thaliana] ref|NP_196292.1| lectin protein kinase family protein [Arabidopsis thaliana] /REP_ORG=Citrus
Cit.10152.1.S1_s_at	7.36	9.57	4.62	6.13e-06	LOC102612201	NAC domain-containing protein 72-like	C37_13689 /DEF=Section:2 Forward ESTs:2 BEST NR:AAF04915.1 9e-04 jasmonic acid 2 [Lycopersicon esculentum] /REP_ORG=Citrus	0006351 // transcription, DNA-templated // inferred from electronic annotation; 0006355 // regulation of transcription, DNA-templated // inferred from electronic annotation	0005634 // nucleus // inferred from electronic annotation	0003677 // DNA binding // inferred from electronic annotation
Cit.26455.1.S1_at	5.57	7.77	4.6	3.19e-06	LOC102612835	peroxidase 55-like	C37_33431 /DEF=Section:10 Reversed BEST NR:AAO45182.1 3e-68 peroxidase 1 [Artemisia annua] /REP_ORG=Citrus
Cit.5281.1.S1_at	5.73	7.93	4.6	0.0026	LOC102627583	leucoanthocyanidin dioxygenase-like	C37_06689 /DEF=Section:2 Forward ESTs:2 BEST NR:AAM91495.1 8e-89 AT5g05600/MOP10_14 [Arabidopsis thaliana] dbj|BAB11549.1| leucoanthocyanidin dioxygenase-like protein [Arabidopsis thaliana] ref|NP_196179.1 /REP_ORG=Citrus
Cit.9029.1.S1_s_at	7.72	9.91	4.57	6.99e-07	LOC102621493; LOC102621980	CYSTM1 family protein A-like	C37_12320 /DEF=Section:2 Forward ESTs:42 BEST NR:AAM67322.1 9e-21 unknown [Arabidopsis thaliana] gb|AAM20083.1| unknown protein [Arabidopsis thaliana] gb|AAL67054.1| unknown protein [Arabidopsis thaliana] /REP_ORG=Citrus
Cit.10547.1.S1_s_at	7.84	10.03	4.56	3.64e-07	LOC102608592	IAA-amino acid hydrolase ILR1-like 6-like	C37_14199 /DEF=Section:2 Forward ESTs:8 BEST NR:CAA09330.1 5e-82 gr1-protein [Arabidopsis thaliana] /REP_ORG=Citrus
Cit.4425.1.S1_at	8.99	11.18	4.54	1.59e-06			C37_05615 /DEF=Section:2 Forward ESTs:7 BEST NR:BAB09969.1 4e-68 cytochrome P450 [Arabidopsis thaliana] sp|Q9FLC8|C792_ARATH Cytochrome P450 79A2 /REP_ORG=Citrus
Cit.6231.1.S1_s_at	5.47	7.65	4.54	8.91e-06			C37_08047 /DEF=Section:2 Forward ESTs:3 BEST NR:AAD52097.1 5e-83 receptor-like kinase CHRK1 [Nicotiana tabacum] /REP_ORG=Citrus
Cit.72.1.S1_s_at	11.69	13.87	4.54	0.0045	LOC102623961	21 kDa seed protein-like	C37_00056 /DEF=Section:2 Forward ESTs:47 BEST NR:AAG38519.1 1e-112 miraculin-like protein 3 [Citrus x paradisi] /REP_ORG=Citrus
Cit.8501.1.S1_at	9.69	11.87	4.52	8.05e-05			C37_11647 /DEF=Section:2 Forward ESTs:3 BEST NR: /REP_ORG=Citrus
Cit.19042.1.S1_at	9	11.16	4.46	5.25e-07			C37_26067 /DEF=Section:8 Forward BEST NR:CAA73220.1 4e-51 isoflavone reductase-like protein [Citrus x paradisi] /REP_ORG=Citrus
Cit.8700.1.S1_s_at	8.59	10.72	4.39	0.0097	LOC102627738	extensin-3-like	C37_11905 /DEF=Section:2 Forward ESTs:19 BEST NR:CAA50603.1 2e-73 extensin [Nicotiana tabacum] pir||S33158 extensin - common tobacco /REP_ORG=Citrus
Cit.18482.1.S1_s_at	4.99	7.11	4.35	4.77e-07			C37_24251 /DEF=Section:8 Forward BEST NR:AAM65123.1 3e-10 unknown [Arabidopsis thaliana] dbj|BAB01942.1| unnamed protein product [Arabidopsis thaliana] dbj|BAD44265.1| unknown protein [Arabidopsis t /REP_ORG=Citrus
Cit.30769.1.S1_at	4.31	6.43	4.33	0.0107			C37_17640 /DEF=Section:11 Forward BEST NR:AAL57633.1 2e-19 AT3g48690/T8P19_200 [Arabidopsis thaliana] /REP_ORG=Citrus
Cit.12810.1.S1_at	11.27	13.36	4.24	2.61e-06	CHLASE1	chloroplast chlorophyllase	C37_17020 /DEF=Section:2 Forward ESTs:9 BEST NR:Q94LX1 0.0 Chlorophyllase 1, chloroplast precursor (Chlorophyll-chlorophyllido hydrolase 1) (Chlase 1) dbj|BAB47176.1| chlorophyllase [Citrus unshiu] /REP_ORG=Citrus	0015996 // chlorophyll catabolic process // inferred from electronic annotation	0009507 // chloroplast // inferred from electronic annotation; 0009536 // plastid // inferred from electronic annotation	0016787 // hydrolase activity // inferred from electronic annotation; 0047746 // chlorophyllase activity // inferred from electronic annotation
Cit.57.1.S1_at	8.21	10.29	4.23	0.0275	LOC102622862	21 kDa seed protein-like	C37_00038 /DEF=Section:2 Forward ESTs:80 BEST NR:AAG38518.1 8e-57 miraculin-like protein 2 [Citrus x paradisi] /REP_ORG=Citrus	0010951 // negative regulation of endopeptidase activity // inferred from electronic annotation		0004866 // endopeptidase inhibitor activity // inferred from electronic annotation
Cit.19025.1.S1_at	5.18	7.26	4.23	0.0127			C37_26033 /DEF=Section:8 Forward BEST NR:CAA44006.1 4e-27 lignin bispecific acid/5-hydroxyferulic acid methyltransferase [Populus tremuloides] sp|Q00763|COM1_POPTM Caffeic acid 3-O-methyltransferase /REP_ORG=Citrus
Cit.8939.1.S1_s_at	8.8	10.88	4.23	0.0477	LOC102630581	limonoid UDP-glucosyltransferase-like	C37_12208 /DEF=Section:2 Forward ESTs:18 BEST NR:Q9MB73 1e-173 Limonoid UDP-glucosyltransferase (Limonoid glucosyltransferase) (Limonoid GTase) (LGTase) dbj|BAA93039.1| limonoid UDP-glucosyltransferase [ /REP_ORG=Citrus
Cit.18517.1.S1_s_at	9.19	11.27	4.23	4.15e-05	LOC102622203	internal alternative NAD(P)H-ubiquinone oxidoreductase A1, mitochondrial-like	C37_24428 /DEF=Section:8 Forward BEST NR:AAO27256.1 4e-39 putative NADH-dehydrogenase [Pisum sativum] /REP_ORG=Citrus
Cit.7024.1.S1_at	4.03	6.1	4.21	2.15e-07			C37_09372 /DEF=Section:2 Forward ESTs:2 BEST NR: /REP_ORG=Citrus
Cit.22463.1.S1_s_at	8.36	10.42	4.19	3.9e-06	LOC102612201	NAC domain-containing protein 72-like	C37_31805 /DEF=Section:9 Reversed BEST NR:AAF04915.1 6e-53 jasmonic acid 2 [Lycopersicon esculentum] /REP_ORG=Citrus	0006351 // transcription, DNA-templated // inferred from electronic annotation; 0006355 // regulation of transcription, DNA-templated // inferred from electronic annotation	0005634 // nucleus // inferred from electronic annotation	0003677 // DNA binding // inferred from electronic annotation
Cit.2906.1.S1_s_at	4.73	6.79	4.19	8.91e-07	LOC102628242	uncharacterized LOC102628242	C37_03674 /DEF=Section:2 Forward ESTs:13 BEST NR: /REP_ORG=Citrus
Cit.57.1.S1_x_at	8.53	10.59	4.18	0.0235	LOC102622862	21 kDa seed protein-like	C37_00038 /DEF=Section:2 Forward ESTs:80 BEST NR:AAG38518.1 8e-57 miraculin-like protein 2 [Citrus x paradisi] /REP_ORG=Citrus	0010951 // negative regulation of endopeptidase activity // inferred from electronic annotation		0004866 // endopeptidase inhibitor activity // inferred from electronic annotation
Cit.14102.1.S1_s_at	5.51	7.57	4.16	0.0003	LOC102628103	hypothetical protein	C37_18673 /DEF=Section:2 Forward ESTs:5 BEST NR:NP_198885.1 5e-44 expressed protein [Arabidopsis thaliana] dbj|BAB08541.1| unnamed protein product [Arabidopsis thaliana] /REP_ORG=Citrus
Cit.2130.1.S1_x_at	11.35	13.41	4.16	0.0041	LOC102608002	cinnamoyl-CoA reductase 1-like	C37_02682 /DEF=Section:2 Forward ESTs:16 BEST NR:AAC06319.1 1e-131 putative cinnamyl alcohol dehydrogenase [Malus x domestica] pir||T16995 probable cinnamyl-alcohol dehydrogenase (EC 1.1.1.195) - apple tree /REP_ORG=Citrus
Cit.3277.1.S1_s_at	8.09	10.15	4.15	0.0014	LOC102616228	UDP-glycosyltransferase 76F1-like	C37_04148 /DEF=Section:2 Forward ESTs:7 BEST NR:AAG50970.1 4e-89 glucosyl transferase, putative; 93894-95315 [Arabidopsis thaliana] ref|NP_187742.1| UDP-glucoronosyl/UDP-glucosyl transferase family protein /REP_ORG=Citrus	0008152 // metabolic process // inferred from electronic annotation		0016758 // transferase activity, transferring hexosyl groups // inferred from electronic annotation
Cit.5733.1.S1_at	5.39	7.44	4.15	3.83e-06	LOC102612600	myb-related protein Myb4-like	C37_07326 /DEF=Section:2 Forward ESTs:4 BEST NR:S26604 2e-56 myb-related protein Ph2 - garden petunia emb|CAA78387.1| protein 2 [Petunia x hybrida] /REP_ORG=Citrus
Cit.17128.1.S1_at	6.27	8.32	4.14	0.0001	LOC102620304	ethylene-responsive transcription factor ERF113-like	C37_03883 /DEF=Section:3 Forward ESTs:3 BEST NR:NP_196837.1 2e-44 AP2 domain-containing transcription factor family protein [Arabidopsis thaliana] /REP_ORG=Citrus
Cit.14102.1.S1_at	5.63	7.68	4.14	0.0001	LOC102628103	hypothetical protein	C37_18673 /DEF=Section:2 Forward ESTs:5 BEST NR:NP_198885.1 5e-44 expressed protein [Arabidopsis thaliana] dbj|BAB08541.1| unnamed protein product [Arabidopsis thaliana] /REP_ORG=Citrus
Cit.11286.1.S1_at	9.64	11.69	4.13	0.0006			C37_15100 /DEF=Section:2 Forward ESTs:19 BEST NR:NP_912898.1 2e-14 unnamed protein product [Oryza sativa (japonica cultivar-group)] dbj|BAA90357.1| unnamed protein product [Oryza sativa (japonica cultivar-gr /REP_ORG=Citrus
Cit.18312.1.S1_at	5.48	7.52	4.12	1.29e-06			C37_22847 /DEF=Section:3 Forward ESTs:2 BEST NR: /REP_ORG=Citrus
Cit.18066.1.S1_at	8.55	10.6	4.12	0.0004	LOC102615690	metal transporter Nramp1-like	C37_19277 /DEF=Section:3 Forward ESTs:5 BEST NR:NP_173048.2 1e-104 NRAMP metal ion transporter 6, putative (NRAMP6) [Arabidopsis thaliana] /REP_ORG=Citrus	0006810 // transport // inferred from electronic annotation	0016020 // membrane // inferred from electronic annotation; 0016021 // integral component of membrane // inferred from electronic annotation	0005215 // transporter activity // inferred from electronic annotation
Cit.7431.1.S1_at	6.01	8.05	4.11	1.25e-10	LOC102610890	ankyrin repeat-containing protein At3g12360-like	C37_10078 /DEF=Section:2 Forward ESTs:2 BEST NR:NP_849631.1 1e-33 ankyrin repeat family protein [Arabidopsis thaliana] /REP_ORG=Citrus
Cit.16670.1.S1_at	7.29	9.33	4.11	0.0028			C37_22687 /DEF=Section:2 Forward ESTs:2 BEST NR:BAA78047.1 5e-70 GGPP synthase [Daucus carota] /REP_ORG=Citrus
Cit.30299.1.S1_at	8.66	10.7	4.11	2.32e-06	LOC102610312	phenylalanine N-monooxygenase-like	C37_10318 /DEF=Section:11 Forward BEST NR:NP_568153.1 5e-31 cytochrome P450 CYP79A2 [Arabidopsis thaliana] gb|AAF70255.1| cytochrome P450 CYP79A2 [Arabidopsis thaliana] /REP_ORG=Citrus
Cit.30101.1.S1_at	4.06	6.1	4.11	0.0004			C37_09352 /DEF=Section:11 Forward BEST NR: /REP_ORG=Citrus
Cit.28131.1.S1_s_at	7.54	9.56	4.06	1.31e-07			C37_38066 /DEF=Section:10 Reversed BEST NR:CAC48386.1 4e-45 ethylene receptor [Fragaria x ananassa] /REP_ORG=Citrus	0000160 // phosphorelay signal transduction system // inferred from electronic annotation; 0007165 // signal transduction // inferred from electronic annotation; 0009873 // ethylene-activated signaling pathway // inferred from electronic annotation; 0010105 // negative regulation of ethylene-activated signaling pathway // inferred from electronic annotation; 0018106 // peptidyl-histidine phosphor…	0005789 // endoplasmic reticulum membrane // inferred from electronic annotation; 0016020 // membrane // inferred from electronic annotation; 0016021 // integral component of membrane // inferred from electronic annotation	0000155 // phosphorelay sensor kinase activity // inferred from electronic annotation; 0004673 // protein histidine kinase activity // inferred from electronic annotation; 0038199 // ethylene receptor activity // inferred from electronic annotation; 0051740 // ethylene binding // inferred from electronic annotation
Cit.5945.1.S1_at	8.03	10.05	4.05	0.0091			C37_07618 /DEF=Section:2 Forward ESTs:4 BEST NR:AAS90126.1 4e-54 cytochrome P450 [Ammi majus] /REP_ORG=Citrus
Cit.17456.1.S1_at	10.34	12.35	4.03	1.17e-05			C37_09267 /DEF=Section:3 Forward ESTs:2 BEST NR:Q43135 1e-42 Cytochrome P450 79A1 (Tyrosine N-monooxygenase) (Cytochrome P450Tyr) pir||S68203 tyrosine N-monooxygenase (EC 1.14.13.41) cytochrome P450tyr /REP_ORG=Citrus
Cit.15958.1.S1_at	7.99	10	4.03	3.35e-05			C37_21487 /DEF=Section:2 Forward ESTs:2 BEST NR:AAF98368.1 6e-63 patatin-like protein 1 [Nicotiana tabacum] /REP_ORG=Citrus
Cit.29661.1.S1_at	5.88	7.89	4.02	0.0238	LOC102627355	heterodimeric geranylgeranyl pyrophosphate synthase small subunit, chloroplastic-like	C37_05700 /DEF=Section:11 Forward BEST NR:AAS82859.1 3e-55 geranyl diphosphate synthase small subunit [Antirrhinum majus] /REP_ORG=Citrus	0008299 // isoprenoid biosynthetic process // inferred from electronic annotation
Cit.21206.1.S1_x_at	7.77	9.78	4.02	5.81e-05			C37_46293 /DEF=Section:8 Forward BEST NR: /REP_ORG=Citrus
Cit.3171.1.S1_at	8.97	10.98	4.02	0.0084			C37_04005 /DEF=Section:2 Forward ESTs:10 BEST NR:BAB19757.1 8e-73 nitrate transporter NRT1-2 [Glycine max] /REP_ORG=Citrus
Cit.8514.1.S1_x_at	7.39	9.39	4.01	4.37e-06	LOC102614803	peroxidase C3-like	C37_11662 /DEF=Section:2 Forward ESTs:33 BEST NR:AAL92037.1 4e-92 apoplastic anionic gaiacol peroxidase [Gossypium hirsutum] /REP_ORG=Citrus	0006979 // response to oxidative stress // inferred from electronic annotation; 0042744 // hydrogen peroxide catabolic process // inferred from electronic annotation; 0055114 // oxidation-reduction process // inferred from electronic annotation	0005576 // extracellular region // inferred from electronic annotation	0004601 // peroxidase activity // inferred from electronic annotation; 0016491 // oxidoreductase activity // inferred from electronic annotation; 0020037 // heme binding // inferred from electronic annotation; 0046872 // metal ion binding // inferred from electronic annotation
Cit.13957.1.S1_at	7.06	9.06	4	0.0017	LOC102611371	uncharacterized LOC102611371	C37_18481 /DEF=Section:2 Forward ESTs:5 BEST NR:NP_683316.1 6e-73 auxin efflux carrier family protein [Arabidopsis thaliana] /REP_ORG=Citrus
Cit.25134.1.S1_at	4.49	6.48	3.99	3.88e-06	LOC102610370	respiratory burst oxidase homolog protein B-like	C37_27577 /DEF=Section:10 Reversed BEST NR:AAW78864.1 2e-49 respiratory burst oxidase 2 [Medicago truncatula] /REP_ORG=Citrus
Cit.2131.1.S1_s_at	10.15	12.14	3.98	0.0121	LOC102608002	cinnamoyl-CoA reductase 1-like	C37_02683 /DEF=Section:2 Forward ESTs:2 BEST NR:AAC06319.1 1e-123 putative cinnamyl alcohol dehydrogenase [Malus x domestica] pir||T16995 probable cinnamyl-alcohol dehydrogenase (EC 1.1.1.195) - apple tree /REP_ORG=Citrus
Cit.17187.1.S1_at	6.64	8.63	3.97	0.0002			C37_04883 /DEF=Section:3 Forward ESTs:10 BEST NR:AAM63779.1 2e-16 unknown [Arabidopsis thaliana] dbj|BAC43310.1| unknown protein [Arabidopsis thaliana] gb|AAO50494.1| unknown protein [Arabidopsis thaliana] /REP_ORG=Citrus
Cit.10594.1.S1_at	8.12	10.11	3.97	0.0008			C37_14255 /DEF=Section:2 Forward ESTs:15 BEST NR:AAC35981.1 1e-78 chitinase CHI1 [Citrus sinensis] /REP_ORG=Citrus
Cit.24282.1.S1_at	5.28	7.26	3.95	1.33e-07			C37_41039 /DEF=Section:9 Reversed BEST NR:NP_173064.1 2e-37 WAK-like kinase (WLK) [Arabidopsis thaliana] gb|AAP40396.1| putative WAK kinase (WLK) [Arabidopsis thaliana] /REP_ORG=Citrus
Cit.23076.1.S1_at	7.94	9.92	3.95	0.0005	LOC102608777	tryptophan synthase alpha chain, chloroplastic-like	C37_35024 /DEF=Section:9 Reversed BEST NR:NP_484455.1 2e-43 tryptophan synthase alpha chain [Nostoc sp. PCC 7120] pir||AB1858 tryptophan synthase alpha chain [imported] - Nostoc sp. (strain PCC 7120) /REP_ORG=Citrus
Cit.30535.1.S1_at	4.94	6.91	3.92	2.92e-05			C37_13137 /DEF=Section:11 Forward BEST NR:AAG49361.1 1e-101 ACC oxidase [Citrus sinensis] /REP_ORG=Citrus	0055114 // oxidation-reduction process // inferred from electronic annotation		0016491 // oxidoreductase activity // inferred from electronic annotation; 0046872 // metal ion binding // inferred from electronic annotation
Cit.17176.1.S1_s_at	4.53	6.5	3.92	1.44e-06			C37_04733 /DEF=Section:3 Forward ESTs:3 BEST NR: /REP_ORG=Citrus
Cit.21654.1.S1_s_at	7.8	9.77	3.91	0.0008	LOC102607842	endochitinase B-like	C37_25265 /DEF=Section:9 Reversed BEST NR:AAC35981.1 5e-27 chitinase CHI1 [Citrus sinensis] /REP_ORG=Citrus
Cit.8702.1.S1_s_at	9.62	11.58	3.9	0.0206	LOC102628032	extensin-3-like	C37_11907 /DEF=Section:2 Forward ESTs:8 BEST NR:CAB67674.1 8e-21 putative protein [Arabidopsis thaliana] gb|AAL66953.1| putative protein [Arabidopsis thaliana] gb|AAK62417.1| putative protein [Arabidopsis /REP_ORG=Citrus
Cit.7459.1.S1_at	5.25	7.21	3.89	1.19e-06			C37_10119 /DEF=Section:2 Forward ESTs:2 BEST NR:NP_918042.1 9e-06 B1147B04.16 [Oryza sativa (japonica cultivar-group)] dbj|BAB92005.1| B1147B04.16 [Oryza sativa (japonica cultivar-group)] /REP_ORG=Citrus
Cit.7679.1.S1_at	8.8	10.76	3.88	7.46e-05	LOC102615977	cannabidiolic acid synthase-like 2-like	C37_10465 /DEF=Section:2 Forward ESTs:2 BEST NR:BAB33033.1 9e-77 CPRD2 [Vigna unguiculata] /REP_ORG=Citrus
Cit.29637.1.S1_at	4.5	6.45	3.86	3.42e-06			C37_05329 /DEF=Section:11 Forward BEST NR: /REP_ORG=Citrus
Cit.993.1.S1_at	6.09	8.04	3.85	5.12e-06			C37_01252 /DEF=Section:2 Forward ESTs:16 BEST NR:BAD44403.1 2e-23 putative protein [Arabidopsis thaliana] gb|AAS49087.1| At3g59900 [Arabidopsis thaliana] ref|NP_191549.2| expressed protein [Arabidopsis thal /REP_ORG=Citrus
Cit.4444.1.S1_at	5.09	7.03	3.83	3.74e-06			C37_05637 /DEF=Section:2 Forward ESTs:6 BEST NR:AAK58599.1 1e-97 ethylene-induced esterase [Citrus sinensis] /REP_ORG=Citrus
Cit.22763.1.S1_s_at	7.24	9.17	3.82	0.0005	LOC102618338	ethylene-responsive transcription factor 1B-like	C37_33292 /DEF=Section:9 Reversed BEST NR:AAN77067.1 9e-50 ethylene responsive element binding protein [Lycopersicon esculentum] /REP_ORG=Citrus	0006351 // transcription, DNA-templated // inferred from electronic annotation; 0006355 // regulation of transcription, DNA-templated // inferred from electronic annotation	0005634 // nucleus // inferred from electronic annotation	0003677 // DNA binding // inferred from electronic annotation; 0003700 // transcription factor activity, sequence-specific DNA binding // inferred from electronic annotation
Cit.15995.1.S1_at	10.01	11.95	3.81	0.0005			C37_21565 /DEF=Section:2 Forward ESTs:2 BEST NR: /REP_ORG=Citrus
Cit.25774.1.S1_s_at	8.82	10.74	3.8	9.44e-08	LOC102618655	S-adenosylmethionine synthase-like	C37_31570 /DEF=Section:10 Reversed BEST NR:AAK29410.1 6e-66 S-adenosyl-L-methionine synthetase [Elaeagnus umbellata] /REP_ORG=Citrus
Cit.16085.1.S1_at	7.67	9.59	3.79	7.04e-05	LOC102630285	hypothetical protein	C37_21740 /DEF=Section:2 Forward ESTs:2 BEST NR:CAB80436.1 7e-10 putative protein [Arabidopsis thaliana] emb|CAB38310.1| putative protein [Arabidopsis thaliana] ref|NP_195485.1| VQ motif-containing protein /REP_ORG=Citrus
Cit.17308.1.S1_at	7.5	9.41	3.77	0.0093			C37_07396 /DEF=Section:3 Forward ESTs:4 BEST NR: /REP_ORG=Citrus
Cit.5984.1.S1_at	5.59	7.49	3.75	0.0004			C37_07677 /DEF=Section:2 Forward ESTs:2 BEST NR:AAN77067.1 7e-47 ethylene responsive element binding protein [Lycopersicon esculentum] /REP_ORG=Citrus
Cit.25648.1.S1_s_at	9.15	11.05	3.75	2.64e-05			C37_31177 /DEF=Section:10 Reversed BEST NR:O24540 1e-105 4-coumarate--CoA ligase (4CL) (4-coumaroyl-CoA synthase) /REP_ORG=Citrus
Cit.5956.1.S1_at	7.23	9.14	3.74	0.0002			C37_07636 /DEF=Section:2 Forward ESTs:2 BEST NR:AAM18791.1 8e-31 immuno-reactant natriuretic peptide-like protein [Erucastrum strigosum] /REP_ORG=Citrus
Cit.32640.1.S1_at	6.44	8.34	3.72	0.0008	LOC102622690	codeine O-demethylase-like	C37_24315 /DEF=Section:12 Forward BEST NR:BAB10730.1 1e-39 ethylene-forming-enzyme-like dioxygenase [Arabidopsis thaliana] ref|NP_200211.1| oxidoreductase, 2OG-Fe(II) oxygenase family protein [Arabid /REP_ORG=Citrus
Cit.22776.1.S1_s_at	4.01	5.91	3.71	3.45e-05	LOC102625397	uncharacterized LOC102625397	C37_33350 /DEF=Section:9 Reversed BEST NR:AAL06483.1 1e-42 At2g20670/F23N11.1 [Arabidopsis thaliana] gb|AAM10406.1| At2g20670/F23N11.1 [Arabidopsis thaliana] /REP_ORG=Citrus
Cit.22035.1.S1_a_at	4.67	6.56	3.71	0.0066	LOC102625504	uncharacterized LOC102625504	C37_29907 /DEF=Section:9 Reversed BEST NR: /REP_ORG=Citrus
Cit.5282.1.S1_at	5.03	6.92	3.7	0.0018	LOC102627583	leucoanthocyanidin dioxygenase-like	C37_06690 /DEF=Section:2 Forward ESTs:4 BEST NR:AAM91495.1 5e-88 AT5g05600/MOP10_14 [Arabidopsis thaliana] dbj|BAB11549.1| leucoanthocyanidin dioxygenase-like protein [Arabidopsis thaliana] ref|NP_196179.1 /REP_ORG=Citrus
Cit.34356.1.S1_at	7.86	9.74	3.69	1.45e-05			C37_27058 /DEF=Section:12 Forward BEST NR: /REP_ORG=Citrus
Cit.17399.1.S1_at	4.92	6.8	3.68	2.06e-07			C37_08526 /DEF=Section:3 Forward ESTs:3 BEST NR: /REP_ORG=Citrus
Cit.17453.1.S1_at	6.52	8.4	3.67	2.08e-08			C37_09233 /DEF=Section:3 Forward ESTs:2 BEST NR: /REP_ORG=Citrus
Cit.18687.1.S1_at	8.31	10.19	3.67	4.27e-07			C37_25191 /DEF=Section:8 Forward BEST NR:AAM47593.1 4e-48 putative glucosyl transferase [Sorghum bicolor] /REP_ORG=Citrus
Cit.30596.1.S1_at	7.2	9.06	3.63	6.24e-06	LOC102607383	uncharacterized LOC102607383	C37_14431 /DEF=Section:11 Forward BEST NR:BAB02547.1 9e-13 beta-1,4-xylosidase [Arabidopsis thaliana] pir||T52390 beta-1,4-xylosidase [imported] - Arabidopsis thaliana /REP_ORG=Citrus
Cit.11026.1.S1_at	8.99	10.85	3.63	0.0004			C37_14772 /DEF=Section:2 Forward ESTs:10 BEST NR:AAL87368.1 2e-42 AT5g13220/T31B5_40 [Arabidopsis thaliana] ref|NP_568287.1| expressed protein [Arabidopsis thaliana] gb|AAL08300.1| AT5g13220/T31B5_40 [Arabi /REP_ORG=Citrus
Cit.3171.1.S1_x_at	9.07	10.93	3.62	0.0081			C37_04005 /DEF=Section:2 Forward ESTs:10 BEST NR:BAB19757.1 8e-73 nitrate transporter NRT1-2 [Glycine max] /REP_ORG=Citrus
Cit.30472.1.S1_s_at	6.22	8.07	3.6	3.34e-06			C37_11928 /DEF=Section:11 Forward BEST NR:Q9FQY8 3e-11 Caffeic acid 3-O-methyltransferase (S-adenosysl-L-methionine:caffeic acid 3-O-methyltransferase) (COMT) (CAOMT) /REP_ORG=Citrus
Cit.33288.1.S1_at	6.1	7.95	3.59	0.04			C37_25223 /DEF=Section:12 Forward BEST NR:XP_475833.1 2e-11 putative transposase [Oryza sativa (japonica cultivar-group)] gb|AAT44190.1| putative transposase [Oryza sativa (japonica cultivar-group)] /REP_ORG=Citrus
Cit.6346.1.S1_at	3.61	5.46	3.59	4.75e-08			C37_08236 /DEF=Section:2 Forward ESTs:3 BEST NR: /REP_ORG=Citrus
Cit.34184.1.S1_s_at	8.44	10.28	3.59	0.0005	LOC102630561	protein TIFY 9-like	C37_26779 /DEF=Section:12 Forward BEST NR:CAB86629.1 1e-26 putative protein [Arabidopsis thaliana] pir||T48569 hypothetical protein T31B5.40 - Arabidopsis thaliana /REP_ORG=Citrus
Cit.33294.1.S1_at	4.54	6.38	3.58	3.02e-05			C37_25235 /DEF=Section:12 Forward BEST NR: /REP_ORG=Citrus
Cit.31117.1.S1_at	5.76	7.6	3.58	5.88e-05	LOC102629246	BON1-associated protein 2-like	C37_20778 /DEF=Section:11 Forward BEST NR:NP_182100.2 9e-32 BON1-associated protein (BAP1)-related [Arabidopsis thaliana] /REP_ORG=Citrus
Cit.12005.1.S1_at	10.5	12.34	3.58	3.86e-05	LOC102614064	ABC transporter G family member 34-like	C37_15996 /DEF=Section:2 Forward ESTs:5 BEST NR:DAA00874.1 1e-46 TPA: PDR6 ABC transporter [Arabidopsis thaliana] ref|NP_181179.2| ABC transporter family protein [Arabidopsis thaliana] /REP_ORG=Citrus
Cit.14941.1.S1_at	5.88	7.72	3.57	0.0003	LOC102629948	O-acyltransferase WSD1-like	C37_19829 /DEF=Section:2 Forward ESTs:4 BEST NR:BAB09801.1 5e-73 unnamed protein product [Arabidopsis thaliana] /REP_ORG=Citrus
Cit.17510.1.S1_at	6.91	8.74	3.57	8.93e-09	LOC102628853	succinyl-CoA ligase [ADP-forming] subunit alpha-2, mitochondrial-like	C37_10006 /DEF=Section:3 Forward ESTs:2 BEST NR:NP_197716.1 2e-92 succinyl-CoA ligase [GDP-forming] alpha-chain, mitochondrial, putative / succinyl-CoA synthetase, alpha chain, /REP_ORG=Citrus
Cit.2464.1.S1_at	5.81	7.65	3.56	0.0021			C37_03118 /DEF=Section:2 Forward ESTs:8 BEST NR:AAM63330.1 5e-87 NAC domain protein NAC2 [Arabidopsis thaliana] /REP_ORG=Citrus	0006351 // transcription, DNA-templated // inferred from electronic annotation; 0006355 // regulation of transcription, DNA-templated // inferred from electronic annotation	0005634 // nucleus // inferred from electronic annotation	0003677 // DNA binding // inferred from electronic annotation
Cit.31061.1.S1_s_at	5.54	7.37	3.55	5.73e-06			C37_20439 /DEF=Section:11 Forward BEST NR: /REP_ORG=Citrus	0000160 // phosphorelay signal transduction system // inferred from electronic annotation; 0007165 // signal transduction // inferred from electronic annotation; 0009873 // ethylene-activated signaling pathway // inferred from electronic annotation; 0010105 // negative regulation of ethylene-activated signaling pathway // inferred from electronic annotation; 0018106 // peptidyl-histidine phosphor…	0005789 // endoplasmic reticulum membrane // inferred from electronic annotation; 0016020 // membrane // inferred from electronic annotation; 0016021 // integral component of membrane // inferred from electronic annotation	0000155 // phosphorelay sensor kinase activity // inferred from electronic annotation; 0004673 // protein histidine kinase activity // inferred from electronic annotation; 0038199 // ethylene receptor activity // inferred from electronic annotation; 0051740 // ethylene binding // inferred from electronic annotation
Cit.9327.1.S1_at	7.12	8.94	3.54	3.9e-05			C37_12683 /DEF=Section:2 Forward ESTs:10 BEST NR:NP_911221.1 1e-86 putative NADH dehydrogenase [Oryza sativa (japonica cultivar-group)] dbj|BAC15811.1| putative NADH dehydrogenase [Oryza sativa (japonica /REP_ORG=Citrus
Cit.25466.1.S1_at	7.48	9.3	3.54	8.29e-07			C37_30607 /DEF=Section:10 Reversed BEST NR:AAS90324.1 2e-77 3-dehydroquinate dehydratase / shikimate dehydrogenase isoform 2 [Nicotiana tabacum] /REP_ORG=Citrus
Cit.26470.1.S1_x_at	7.07	8.9	3.53	2.24e-05			C37_33472 /DEF=Section:10 Reversed BEST NR: /REP_ORG=Citrus
Cit.16955.1.S1_s_at	6.31	8.13	3.53	0.0089			C37_00873 /DEF=Section:3 Forward ESTs:3 BEST NR: /REP_ORG=Citrus
Cit.37134.1.S1_at	5.81	7.63	3.53	0.0004			C37_42947 /DEF=Section:12 Forward BEST NR:AAL66194.1 2e-38 cytochrome P450 [Pyrus communis] /REP_ORG=Citrus
Cit.17545.1.S1_at	7.12	8.94	3.52	0.0013			C37_10569 /DEF=Section:3 Forward ESTs:2 BEST NR:NP_190813.1 9e-53 expressed protein [Arabidopsis thaliana] pir||T08454 hypothetical protein F22O6.170 - Arabidopsis thaliana /REP_ORG=Citrus
Cit.6301.1.S1_at	7.4	9.22	3.52	7.53e-06			C37_08159 /DEF=Section:2 Forward ESTs:3 BEST NR:AAT99803.1 4e-78 At5g01250 [Arabidopsis thaliana] emb|CAB69853.1| putative protein [Arabidopsis thaliana] ref|NP_195745.1| alpha 1,4-glycosyltransferase fami /REP_ORG=Citrus
Cit.17961.1.S1_s_at	8.56	10.37	3.51	2.7e-06	LOC102628059	hypothetical protein	C37_17269 /DEF=Section:3 Forward ESTs:3 BEST NR:BAB16427.1 4e-12 NtEIG-E80 [Nicotiana tabacum] /REP_ORG=Citrus
Cit.27468.1.S1_at	9.17	10.97	3.47	0.0009			C37_36109 /DEF=Section:10 Reversed BEST NR:CAB85635.1 6e-75 putative ripening-related P-450 enzyme [Vitis vinifera] /REP_ORG=Citrus
Cit.35955.1.S1_at	5.41	7.2	3.46	7.62e-05	LOC102607222	F-box protein PP2-B15-like	C37_31387 /DEF=Section:12 Forward BEST NR:AAM64609.1 5e-49 phloem-specific lectin PP2-like protein [Arabidopsis thaliana] /REP_ORG=Citrus
Cit.33182.1.S1_at	6.34	8.13	3.45	0.0005	LOC102606762; LOC102607053; LOC102613518; LOC102614116; LOC102614402; LOC102615092	transcription factor JUNGBRUNNEN 1-like	C37_25036 /DEF=Section:12 Forward BEST NR:NP_187897.1 6e-11 expressed protein [Arabidopsis thaliana] /REP_ORG=Citrus	0006351 // transcription, DNA-templated // inferred from electronic annotation; 0006355 // regulation of transcription, DNA-templated // inferred from electronic annotation	0005634 // nucleus // inferred from electronic annotation	0003677 // DNA binding // inferred from electronic annotation
Cit.38866.1.S1_at	4.01	5.8	3.45	2.92e-05			C37_44842 /DEF=Section:12 Forward BEST NR: /REP_ORG=Citrus
Cit.16240.1.S1_at	7.84	9.62	3.45	7.18e-06	LOC102621266	cytochrome P450 71A1-like	C37_22013 /DEF=Section:2 Forward ESTs:2 BEST NR:AAN05418.1 1e-72 putative cytochrome P450 [Populus x canescens] /REP_ORG=Citrus
Cit.2116.1.S1_s_at	10.48	12.26	3.43	0.003	LOC102578041	osmotin	C37_02668 /DEF=Section:2 Forward ESTs:4 BEST NR:AAM21199.1 3e-97 pathogenesis-related protein 5-1 [Helianthus annuus] /REP_ORG=Citrus
Cit.22998.1.S1_s_at	8.66	10.43	3.41	3.47e-06	LOC102629175	protein REVERSION-TO-ETHYLENE SENSITIVITY1-like	C37_34256 /DEF=Section:9 Reversed BEST NR:NP_916598.1 4e-10 P0456F08.26 [Oryza sativa (japonica cultivar-group)] dbj|BAB89108.1| unknown protein [Oryza sativa (japonica cultivar-group)] dbj|BAB39426.1 /REP_ORG=Citrus
Cit.6755.1.S1_s_at	6.82	8.58	3.39	4.76e-06	LOC102631396	U-box domain-containing protein 27-like	C37_08889 /DEF=Section:2 Forward ESTs:2 BEST NR:BAB11433.1 2e-48 unnamed protein product [Arabidopsis thaliana] ref|NP_201271.1| U-box domain-containing protein [Arabidopsis thaliana] /REP_ORG=Citrus
Cit.5694.1.S1_s_at	8.53	10.29	3.39	0.0031	LOC102623764	hypothetical protein	C37_07269 /DEF=Section:2 Forward ESTs:3 BEST NR:AAG40031.2 1e-81 AT4g27350 [Arabidopsis thaliana] /REP_ORG=Citrus
Cit.19521.1.S1_s_at	6.14	7.9	3.38	0.0062	LOC102614899	anthraniloyl-CoA:methanol acyltransferase-like	C37_28246 /DEF=Section:8 Forward BEST NR:AAS48090.1 6e-51 alcohol acyl transferase [Pyrus communis] /REP_ORG=Citrus
Cit.20562.1.S1_at	7.2	8.95	3.36	0.0002			C37_44215 /DEF=Section:8 Forward BEST NR:AAL27709.3 2e-26 vacuolar invertase [Citrus sinensis] /REP_ORG=Citrus	0005975 // carbohydrate metabolic process // inferred from electronic annotation; 0008152 // metabolic process // inferred from electronic annotation	0016020 // membrane // inferred from electronic annotation; 0016021 // integral component of membrane // inferred from electronic annotation	0004553 // hydrolase activity, hydrolyzing O-glycosyl compounds // inferred from electronic annotation; 0004564 // beta-fructofuranosidase activity // inferred from electronic annotation; 0004575 // sucrose alpha-glucosidase activity // inferred from electronic annotation; 0016787 // hydrolase activity // inferred from electronic annotation; 0016798 // hydrolase activity, acting on glycosyl bonds…
Cit.37143.1.S1_at	5.39	7.14	3.36	1.64e-06			C37_43000 /DEF=Section:12 Forward BEST NR:NP_912968.1 2e-50 unnamed protein product [Oryza sativa (japonica cultivar-group)] dbj|BAA88169.1| unnamed protein product [Oryza sativa (japonica cultivar-gr /REP_ORG=Citrus
Cit.15242.1.S1_at	10.05	11.79	3.34	0.0069			C37_20298 /DEF=Section:2 Forward ESTs:3 BEST NR:AAC35981.1 1e-101 chitinase CHI1 [Citrus sinensis] /REP_ORG=Citrus
Cit.31341.1.S1_at	10.53	12.27	3.34	0.0003			C37_21781 /DEF=Section:11 Forward BEST NR:BAC21263.1 2e-51 glutathione S-transferase [Cucurbita maxima] /REP_ORG=Citrus
Cit.21616.1.S1_at	9.07	10.8	3.34	3.51e-05			C37_24166 /DEF=Section:9 Reversed BEST NR:AAF98206.1 1e-37 Putative ABC transporter [Arabidopsis thaliana] pir||D96693 protein Putative ABC transporter [imported] - Arabidopsis thaliana /REP_ORG=Citrus
Cit.5956.1.S1_s_at	9.7	11.43	3.32	0.0002	LOC102613257	EG45-like domain containing protein 2-like	C37_07636 /DEF=Section:2 Forward ESTs:2 BEST NR:AAM18791.1 8e-31 immuno-reactant natriuretic peptide-like protein [Erucastrum strigosum] /REP_ORG=Citrus
Cit.16960.1.S1_x_at	6.38	8.11	3.32	0.0015			C37_00891 /DEF=Section:3 Forward ESTs:3 BEST NR: /REP_ORG=Citrus
Cit.10816.1.S1_at	10.1	11.83	3.32	0.0006	LOC102627570	probable WRKY transcription factor 40-like	C37_14517 /DEF=Section:2 Forward ESTs:25 BEST NR:AAR37421.1 8e-35 putative WRKY4 transcription factor [Vitis aestivalis] /REP_ORG=Citrus	0006355 // regulation of transcription, DNA-templated // inferred from electronic annotation		0003700 // transcription factor activity, sequence-specific DNA binding // inferred from electronic annotation; 0043565 // sequence-specific DNA binding // inferred from electronic annotation
Cit.18912.1.S1_x_at	5.56	7.28	3.3	0.0021			C37_25801 /DEF=Section:8 Forward BEST NR:BAB10836.1 6e-07 germin-like protein [Arabidopsis thaliana] ref|NP_198731.1| germin-like protein, putative [Arabidopsis thaliana] sp|Q9FIC6|GL1H_ARATH Germin /REP_ORG=Citrus
Cit.8515.1.S1_x_at	7.19	8.9	3.27	0.0001			C37_11663 /DEF=Section:2 Forward ESTs:6 BEST NR:CAA66037.1 2e-83 peroxidase [Populus balsamifera subsp. trichocarpa] /REP_ORG=Citrus
Cit.11548.1.S1_at	10.03	11.74	3.26	0.0014	LOC102609374	thaumatin-like protein 1-like	C37_15426 /DEF=Section:2 Forward ESTs:15 BEST NR:Q9SMH2 2e-89 Thaumatin-like protein 1 precursor emb|CAB62167.1| thaumatin-like protein [Castanea sativa] /REP_ORG=Citrus
Cit.32400.1.S1_at	5.92	7.62	3.25	1.84e-05			C37_24037 /DEF=Section:12 Forward BEST NR: /REP_ORG=Citrus
Cit.21810.1.S1_x_at	10.21	11.91	3.25	1.62e-06	LOC102622692	zeaxanthin epoxidase, chloroplastic-like	C37_27568 /DEF=Section:9 Reversed BEST NR: /REP_ORG=Citrus
Cit.22036.1.S1_at	8.02	9.72	3.24	4.43e-06	LOC102621422	F-box protein SKIP22-like	C37_29909 /DEF=Section:9 Reversed BEST NR:AAN31083.1 5e-20 At1g23780/F5O8_31 [Arabidopsis thaliana] ref|NP_564203.1| F-box family protein [Arabidopsis thaliana] gb|AAK83633.1| At1g23780/F5O8_31 [Arab /REP_ORG=Citrus
Cit.7919.1.S1_at	8.51	10.2	3.23	0.0009			C37_10870 /DEF=Section:2 Forward ESTs:2 BEST NR: /REP_ORG=Citrus
Cit.16604.1.S1_at	6.17	7.85	3.2	3.61e-06			C37_22577 /DEF=Section:2 Forward ESTs:2 BEST NR:AAF79287.1 2e-04 F14D16.17 [Arabidopsis thaliana] pir||H86323 protein F14D16.17 [imported] - Arabidopsis thaliana /REP_ORG=Citrus
Cit.12516.1.S1_x_at	8.59	10.26	3.2	9.35e-05			C37_16635 /DEF=Section:2 Forward ESTs:2 BEST NR:AAP30841.1 5e-33 nectarin 5 [Nicotiana langsdorffii x Nicotiana sanderae] /REP_ORG=Citrus
Cit.10166.1.S1_x_at	6.77	8.45	3.2	0.0042			C37_13704 /DEF=Section:2 Forward ESTs:15 BEST NR:AAP46143.1 1e-125 cinnamoyl CoA reductase [Fragaria x ananassa] /REP_ORG=Citrus
Cit.17212.1.S1_at	7.73	9.4	3.19	0.001			C37_05404 /DEF=Section:3 Forward ESTs:7 BEST NR:AAG48784.1 8e-24 unknown protein [Arabidopsis thaliana] gb|AAM10195.1| unknown protein [Arabidopsis thaliana] gb|AAL87391.1| At1g19180/T29M8_5 [Arabidopsis t /REP_ORG=Citrus
Cit.8959.1.S1_at	9.83	11.5	3.19	3.38e-06	LOC102613529	UDP-glucose 4-epimerase GEPI48-like	C37_12233 /DEF=Section:2 Forward ESTs:4 BEST NR:AAP42567.1 1e-118 UDP-glucose 4-epimerase [Solanum tuberosum] /REP_ORG=Citrus
Cit.2691.1.S1_at	10.22	11.89	3.18	4.07e-05			C37_03405 /DEF=Section:2 Forward ESTs:3 BEST NR:AAP30841.1 6e-48 nectarin 5 [Nicotiana langsdorffii x Nicotiana sanderae] /REP_ORG=Citrus
Cit.15712.1.S1_at	5.85	7.51	3.18	0.004			C37_21049 /DEF=Section:2 Forward ESTs:3 BEST NR:AAM67240.1 7e-28 unknown [Arabidopsis thaliana] gb|AAG52573.1| hypothetical protein; 47720-48079 [Arabidopsis thaliana] pir||D96748 hypothetical protein T10D /REP_ORG=Citrus
Cit.11965.1.S1_at	3.8	5.46	3.16	0.0292			C37_15951 /DEF=Section:2 Forward ESTs:4 BEST NR:NP_180337.1 3e-88 cytochrome P450, putative [Arabidopsis thaliana] pir||G84675 probable cytochrome P450 [imported] - Arabidopsis thaliana /REP_ORG=Citrus
Cit.10165.1.S1_s_at	8.38	10.04	3.16	0.0004	LOC102615114	cinnamoyl-CoA reductase 1-like	C37_13703 /DEF=Section:2 Forward ESTs:3 BEST NR:CAC07424.1 1e-147 cinnamoyl-CoA reductase [Populus balsamifera subsp. trichocarpa] /REP_ORG=Citrus
Cit.27384.1.S1_at	6.58	8.23	3.14	1.14e-05			C37_35886 /DEF=Section:10 Reversed BEST NR:AAR24648.1 3e-90 At3g53720 [Arabidopsis thaliana] emb|CAB88334.1| putative protein [Arabidopsis thaliana] gb|AAO00889.1| putative protein [Arabidopsis thalia /REP_ORG=Citrus
Cit.13688.1.S1_at	8.3	9.95	3.13	3.07e-07	LOC102629175	protein REVERSION-TO-ETHYLENE SENSITIVITY1-like	C37_18110 /DEF=Section:2 Forward ESTs:6 BEST NR:NP_916598.1 3e-74 P0456F08.26 [Oryza sativa (japonica cultivar-group)] dbj|BAB89108.1| unknown protein [Oryza sativa (japonica cultivar-group)] dbj|BAB39426.1 /REP_ORG=Citrus
Cit.33964.1.S1_at	6.82	8.47	3.13	6.28e-05	LOC102626532	L-type lectin-domain containing receptor kinase IX.1-like	C37_26459 /DEF=Section:12 Forward BEST NR:Q39529 9e-43 Agglutinin II precursor (ClAII) (LecClAII) gb|AAC49137.1| lectin precursor /REP_ORG=Citrus
Cit.23912.1.S1_s_at	4.96	6.61	3.13	0.0007	LOC102617807	exocyst complex component EXO70B1-like	C37_39697 /DEF=Section:9 Reversed BEST NR:AAL34270.1 1e-38 unknown protein [Arabidopsis thaliana] gb|AAK59417.1| unknown protein [Arabidopsis thaliana] gb|AAK25889.1| unknown protein [Arabidopsis tha /REP_ORG=Citrus
Cit.35594.1.S1_at	7.82	9.47	3.13	8.01e-06			C37_29020 /DEF=Section:12 Forward BEST NR:NP_566322.1 2e-26 F-box family protein [Arabidopsis thaliana] gb|AAF21197.1| unknown protein [Arabidopsis thaliana] /REP_ORG=Citrus
Cit.18199.1.S1_x_at	6.03	7.68	3.12	2.7e-05			C37_21287 /DEF=Section:3 Forward ESTs:2 BEST NR: /REP_ORG=Citrus
Cit.19037.1.S1_at	5.89	7.53	3.12	0.0002	LOC102613244	cannabidiolic acid synthase-like 2-like	C37_26058 /DEF=Section:8 Forward BEST NR: /REP_ORG=Citrus
Cit.6660.1.S1_at	7.85	9.48	3.11	4.13e-06	LOC102609585	glutamate dehydrogenase 2-like	C37_08734 /DEF=Section:2 Forward ESTs:3 BEST NR:CAC18730.1 1e-100 NADH glutamate dehydrogenase [Vitis vinifera] /REP_ORG=Citrus
Cit.26243.1.S1_at	5.18	6.82	3.11	0.0275			C37_32914 /DEF=Section:10 Reversed BEST NR:NP_194456.1 1e-41 auxin-responsive GH3 family protein [Arabidopsis thaliana] pir||T05750 auxin-regulated protein GH3 homolog M4I22.70 - Arabidopsis thaliana /REP_ORG=Citrus
Cit.10057.1.S1_s_at	6.73	8.37	3.11	2.16e-08	LOC102623288	LOB domain-containing protein 11-like	C37_13576 /DEF=Section:2 Forward ESTs:4 BEST NR: /REP_ORG=Citrus
Cit.8767.1.S1_at	7.52	9.16	3.11	0.0045	LOC102609619	uncharacterized LOC102609619	C37_11990 /DEF=Section:2 Forward ESTs:5 BEST NR:NP_568436.1 6e-40 heavy-metal-associated domain-containing protein [Arabidopsis thaliana] /REP_ORG=Citrus
Cit.18939.1.S1_at	3.9	5.53	3.1	4.21e-10			C37_25859 /DEF=Section:8 Forward BEST NR: .095 /REP_ORG=Citrus
Cit.33490.1.S1_at	7.56	9.19	3.1	3.53e-07			C37_25528 /DEF=Section:12 Forward BEST NR:AAT81711.1 4e-85 putative transcription factor [Oryza sativa (japonica cultivar-group)] /REP_ORG=Citrus
Cit.15827.1.S1_at	5.84	7.47	3.1	0.0005	LOC102622259	hypothetical protein	C37_21223 /DEF=Section:2 Forward ESTs:2 BEST NR:AAD55473.1 9e-59 Hypothetical protein [Arabidopsis thaliana] pir||C96833 hypothetical protein F18B13.24 [imported] - Arabidopsis thaliana /REP_ORG=Citrus
Cit.30163.1.S1_at	7.5	9.13	3.09	0.0002	LOC102618680	uncharacterized LOC102618680	C37_09655 /DEF=Section:11 Forward BEST NR:AAT41845.1 1e-10 At1g72240 [Arabidopsis thaliana] /REP_ORG=Citrus
Cit.32610.1.S1_at	4.96	6.59	3.09	2.83e-07			C37_24281 /DEF=Section:12 Forward BEST NR:NP_683294.2 6e-64 phosphoglycerate/bisphosphoglycerate mutase family protein [Arabidopsis thaliana] /REP_ORG=Citrus
Cit.3746.1.S1_s_at	3.67	5.3	3.08	0.0103	LOC102614123	anthraniloyl-CoA:methanol acyltransferase-like	C37_04742 /DEF=Section:2 Forward ESTs:5 BEST NR:AAN09798.1 1e-98 benzoyl coenzyme A: benzyl alcohol benzoyl transferase [Nicotiana tabacum] /REP_ORG=Citrus	0008152 // metabolic process // inferred from electronic annotation		0016740 // transferase activity // inferred from electronic annotation; 0016747 // transferase activity, transferring acyl groups other than amino-acyl groups // inferred from electronic annotation
Cit.14989.1.S1_at	7.35	8.96	3.07	1.45e-05	LOC102615829	probable gluconokinase-like	C37_19897 /DEF=Section:2 Forward ESTs:4 BEST NR:NP_565393.1 1e-54 shikimate kinase family protein [Arabidopsis thaliana] gb|AAD24612.2| putative gluconokinase [Arabidopsis thaliana] /REP_ORG=Citrus
Cit.32566.1.S1_at	6.57	8.19	3.07	9.88e-06			C37_24227 /DEF=Section:12 Forward BEST NR:BAB02668.1 4e-13 receptor kinase 1 [Arabidopsis thaliana] /REP_ORG=Citrus
Cit.38908.1.S1_s_at	7.8	9.42	3.06	5.68e-06	LOC102613506	UDP-glycosyltransferase 87A2-like	C37_44942 /DEF=Section:12 Forward BEST NR:AAP31941.1 9e-64 At2g30140 [Arabidopsis thaliana] gb|AAM13175.1| putative glucosyltransferase [Arabidopsis thaliana] gb|AAC16958.1| putative glucosyltransfer /REP_ORG=Citrus
Cit.16365.1.S1_at	5.11	6.72	3.05	0.0217			C37_22209 /DEF=Section:2 Forward ESTs:2 BEST NR:AAP43913.1 1e-62 homogentisic acid geranylgeranyl transferase [Oryza sativa (japonica cultivar-group)] /REP_ORG=Citrus
Cit.14715.1.S1_s_at	7.59	9.19	3.05	0.0005	LOC102628296	beta-fructofuranosidase, soluble isoenzyme I-like	C37_19506 /DEF=Section:2 Forward ESTs:2 BEST NR:AAL27709.3 4e-87 vacuolar invertase [Citrus sinensis] /REP_ORG=Citrus	0005975 // carbohydrate metabolic process // inferred from electronic annotation; 0008152 // metabolic process // inferred from electronic annotation	0016020 // membrane // inferred from electronic annotation; 0016021 // integral component of membrane // inferred from electronic annotation	0004553 // hydrolase activity, hydrolyzing O-glycosyl compounds // inferred from electronic annotation; 0004564 // beta-fructofuranosidase activity // inferred from electronic annotation; 0004575 // sucrose alpha-glucosidase activity // inferred from electronic annotation; 0016787 // hydrolase activity // inferred from electronic annotation; 0016798 // hydrolase activity, acting on glycosyl bonds…
Cit.35761.1.S1_at	7.42	9.03	3.05	0.0035	LOC102615622	nitrate transporter 1.2-like	C37_29310 /DEF=Section:12 Forward BEST NR:T51361 4e-27 nitrate transporter NTL1 [validated] - Arabidopsis thaliana gb|AAC28086.1| nitrate transporter NTL1 [Arabidopsis thaliana] /REP_ORG=Citrus
Cit.19070.1.S1_at	7.33	8.94	3.04	0.0012			C37_26129 /DEF=Section:8 Forward BEST NR:AAM65315.1 6e-17 ethylene-forming-enzyme-like dioxygenase-like protein [Arabidopsis thaliana] /REP_ORG=Citrus
Cit.4076.1.S1_at	6.08	7.68	3.04	9.21e-05			C37_05164 /DEF=Section:2 Forward ESTs:9 BEST NR:NP_175420.2 3e-36 UMUC-like DNA repair family protein [Arabidopsis thaliana] /REP_ORG=Citrus
Cit.27793.1.S1_at	6.64	8.24	3.04	0.0002	LOC102609641	LRR receptor-like serine/threonine-protein kinase GSO2-like	C37_36946 /DEF=Section:10 Reversed BEST NR:AAD20706.1 1e-51 putative disease resistance protein [Arabidopsis thaliana] pir||G84648 probable disease resistance protein [imported] - Arabidopsis thaliana /REP_ORG=Citrus
Cit.8700.1.S1_at	8.32	9.92	3.03	0.0053			C37_11905 /DEF=Section:2 Forward ESTs:19 BEST NR:CAA50603.1 2e-73 extensin [Nicotiana tabacum] pir||S33158 extensin - common tobacco /REP_ORG=Citrus
Cit.26670.1.S1_at	6.21	7.81	3.03	0.0053	LOC102625123	alpha-farnesene synthase-like	C37_34127 /DEF=Section:10 Reversed BEST NR:AAS68019.1 1e-82 (E,E)-alpha-farnesene synthase [Malus x domestica] /REP_ORG=Citrus
Cit.26217.1.S1_at	5.25	6.85	3.03	1.07e-05	LOC102614885	uncharacterized LOC102614885	C37_32850 /DEF=Section:10 Reversed BEST NR:NP_200879.1 1e-26 zinc finger (C3HC4-type RING finger) family protein [Arabidopsis thaliana] /REP_ORG=Citrus
Cit.15785.1.S1_at	8.19	9.79	3.03	6.75e-05	LOC102614927	uncharacterized LOC102614927	C37_21159 /DEF=Section:2 Forward ESTs:2 BEST NR:NP_908397.1 3e-30 unknown protein [Oryza sativa (japonica cultivar-group)] dbj|BAB78624.1| unknown protein [Oryza sativa (japonica cultivar-group)] /REP_ORG=Citrus
Cit.10528.1.S1_at	6.81	8.4	3.02	5.67e-05			C37_14172 /DEF=Section:2 Forward ESTs:4 BEST NR:AAM23005.1 3e-68 orcinol O-methyltransferase [Rosa hybrid cultivar] emb|CAD29459.1| orcinol O-methyltransferase [Rosa chinensis] emb|CAH05078.1| orcinol O-me /REP_ORG=Citrus
Cit.5583.1.S1_at	9.86	11.45	3.02	5.23e-07	LOC102611316	anthranilate synthase component I-1, chloroplastic-like	C37_07114 /DEF=Section:2 Forward ESTs:5 BEST NR:T50834 1e-153 anthranilate synthase (EC 4.1.3.27) alpha chain [imported] - Ruta graveolens gb|AAA74901.1| anthranilate synthase alpha subunit /REP_ORG=Citrus
Cit.33610.1.S1_at	9.1	10.69	3.02	2.15e-06	LOC102616854	dirigent protein 3-like	C37_25766 /DEF=Section:12 Forward BEST NR:BAB10328.1 9e-46 unnamed protein product [Arabidopsis thaliana] ref|NP_199715.1| disease resistance-responsive protein-related / dirigent protein-related [Ar /REP_ORG=Citrus
Cit.8697.1.S1_at	5.8	7.39	3.02	0.0187			C37_11902 /DEF=Section:2 Forward ESTs:10 BEST NR:S12022 9e-22 extensin - rape /REP_ORG=Citrus
Cit.1200.1.S1_s_at	10.33	11.92	3.01	0.0097	LOC102621389	thaumatin-like protein-like	C37_01514 /DEF=Section:2 Forward ESTs:19 BEST NR:AAM21199.1 7e-90 pathogenesis-related protein 5-1 [Helianthus annuus] /REP_ORG=Citrus
Cit.14342.1.S1_at	9.82	11.41	3.01	7.7e-07	LOC102627423	ABC transporter B family member 4-like	C37_19004 /DEF=Section:2 Forward ESTs:5 BEST NR:CAB71875.1 4e-67 P-glycoprotein-like proetin [Arabidopsis thaliana] ref|NP_191774.1| multidrug resistant (MDR) ABC transporter, putative [Arabidopsis thalian /REP_ORG=Citrus
Cit.25040.1.S1_at	4.17	5.76	3.01	5.09e-06			C37_24902 /DEF=Section:10 Reversed BEST NR:AAF34829.1 1e-59 hypothetical protein [Arabidopsis thaliana] ref|NP_187896.1| oxidoreductase, 2OG-Fe(II) oxygenase family protein [Arabidopsis thaliana] /REP_ORG=Citrus
Cit.9944.1.S1_at	10.59	12.18	3.01	0.0003			C37_13437 /DEF=Section:2 Forward ESTs:23 BEST NR:AAQ20892.1 1e-125 10-hydroxygeraniol oxidoreductase [Camptotheca acuminata] /REP_ORG=Citrus
Cit.1914.1.S1_s_at	6.34	7.92	3	0.0018			C37_02417 /DEF=Section:2 Forward ESTs:14 BEST NR: /REP_ORG=Citrus
Cit.29538.1.S1_s_at	6.89	8.47	3	3.27e-05	LOC102620304	ethylene-responsive transcription factor ERF113-like	C37_03884 /DEF=Section:11 Forward BEST NR:NP_196837.1 2e-44 AP2 domain-containing transcription factor family protein [Arabidopsis thaliana] /REP_ORG=Citrus
Cit.25547.1.S1_at	7.92	9.51	3	8.39e-07			C37_30872 /DEF=Section:10 Reversed BEST NR:AAL12626.1 2e-60 leucine-rich repeat receptor-like kinase F21M12.36 [Arabidopsis thaliana] /REP_ORG=Citrus
Cit.12172.1.S1_at	8.36	9.94	2.99	0.0314	LOC102631254	trans-resveratrol di-O-methyltransferase-like	C37_16206 /DEF=Section:2 Forward ESTs:4 BEST NR:CAH05079.1 2e-91 putative orcinol O-methyltransferase [Rosa gallica] /REP_ORG=Citrus
Cit.34740.1.S1_at	8.5	10.08	2.99	0.0005	LOC102611366	hypothetical protein	C37_27541 /DEF=Section:12 Forward BEST NR:AAP44691.1 9e-08 unknown protein [Oryza sativa (japonica cultivar-group)] ref|XP_469660.1| unknown protein [Oryza sativa (japonica cultivar-group)] /REP_ORG=Citrus		0016020 // membrane // inferred from electronic annotation; 0016021 // integral component of membrane // inferred from electronic annotation
Cit.17260.1.S1_at	10.07	11.65	2.99	0.001	LOC102606914	probable glutathione S-transferase-like	C37_06584 /DEF=Section:3 Forward ESTs:5 BEST NR:AAG34804.1 2e-45 glutathione S-transferase GST 14 [Glycine max] /REP_ORG=Citrus
Cit.4030.1.S1_at	6.06	7.63	2.98	0.0327			C37_05102 /DEF=Section:2 Forward ESTs:9 BEST NR:BAC98577.1 2e-64 putative arm repeat protein [Oryza sativa (japonica cultivar-group)] /REP_ORG=Citrus
Cit.4474.1.S1_s_at	9.25	10.82	2.97	2.27e-05	LOC102611331	CASP-like protein RCOM_0679870-like	C37_05675 /DEF=Section:2 Forward ESTs:2 BEST NR:NP_567472.1 3e-30 expressed integral membrane protein common family [Arabidopsis thaliana] /REP_ORG=Citrus
Cit.7663.1.S1_at	5.73	7.3	2.96	6.82e-05			C37_10434 /DEF=Section:2 Forward ESTs:2 BEST NR:BAB10836.1 2e-61 germin-like protein [Arabidopsis thaliana] ref|NP_198731.1| germin-like protein, putative [Arabidopsis thaliana] sp|Q9FIC6|GL1H_ARATH Germin /REP_ORG=Citrus
Cit.10057.1.S1_at	5.28	6.85	2.96	9.25e-08	LOC102623288	LOB domain-containing protein 11-like	C37_13576 /DEF=Section:2 Forward ESTs:4 BEST NR: /REP_ORG=Citrus
Cit.6837.1.S1_at	10.2	11.76	2.94	0.0015	LOC102610070	probable peptide/nitrate transporter At5g62680-like	C37_09019 /DEF=Section:2 Forward ESTs:3 BEST NR:BAB19756.1 5e-88 nitrate transporter NRT1-1 [Glycine max] /REP_ORG=Citrus
Cit.12005.1.S1_s_at	10.2	11.75	2.94	8.57e-05	LOC102614064	ABC transporter G family member 34-like	C37_15996 /DEF=Section:2 Forward ESTs:5 BEST NR:DAA00874.1 1e-46 TPA: PDR6 ABC transporter [Arabidopsis thaliana] ref|NP_181179.2| ABC transporter family protein [Arabidopsis thaliana] /REP_ORG=Citrus
Cit.939.1.S1_s_at	3.01	4.56	2.93	0.0022	LOC102611531	feruloyl CoA ortho-hydroxylase 1-like	C37_01187 /DEF=Section:2 Forward ESTs:13 BEST NR:AAS76251.1 1e-104 At1g55290 [Arabidopsis thaliana] gb|AAG51560.1| leucoanthocyanidin dioxygenase 2, putative; 51024-52213 [Arabidopsis thaliana] /REP_ORG=Citrus	0055114 // oxidation-reduction process // inferred from electronic annotation		0016491 // oxidoreductase activity // inferred from electronic annotation; 0046872 // metal ion binding // inferred from electronic annotation
Cit.30230.1.S1_at	7.79	9.34	2.92	0.0151			C37_09918 /DEF=Section:11 Forward BEST NR:AAF63176.1 1e-24 T5E21.10 [Arabidopsis thaliana] /REP_ORG=Citrus
Cit.30535.1.S1_s_at	11.95	13.49	2.92	2.29e-06	LOC102577997	ACC oxidase	C37_13137 /DEF=Section:11 Forward BEST NR:AAG49361.1 1e-101 ACC oxidase [Citrus sinensis] /REP_ORG=Citrus	0055114 // oxidation-reduction process // inferred from electronic annotation		0016491 // oxidoreductase activity // inferred from electronic annotation; 0046872 // metal ion binding // inferred from electronic annotation
Cit.18199.1.S1_at	5.23	6.77	2.92	3.16e-05			C37_21287 /DEF=Section:3 Forward ESTs:2 BEST NR: /REP_ORG=Citrus
Cit.4474.1.S1_at	7.75	9.29	2.91	0.0003			C37_05675 /DEF=Section:2 Forward ESTs:2 BEST NR:NP_567472.1 3e-30 expressed integral membrane protein common family [Arabidopsis thaliana] /REP_ORG=Citrus
Cit.37464.1.S1_at	6.99	8.54	2.91	0.001			C37_43355 /DEF=Section:12 Forward BEST NR:BAB86897.1 5e-35 syringolide-induced protein B13-1-1 [Glycine max] /REP_ORG=Citrus
Cit.1617.1.S1_s_at	8.75	10.29	2.91	8.54e-08	LOC102615418	protein SRG1-like	C37_02043 /DEF=Section:2 Forward ESTs:7 BEST NR:AAD50032.1 1e-117 SRG1 Protein [Arabidopsis thaliana] gb|AAM98100.1| At1g17020/F6I1.30 [Arabidopsis thaliana] emb|CAA55654.1| SRG1 [Arabidopsis thaliana] /REP_ORG=Citrus
Cit.31285.1.S1_at	8.41	9.95	2.91	0.0001	LOC102615793	probable alpha,alpha-trehalose-phosphate synthase [UDP-forming] 11-like	C37_21589 /DEF=Section:11 Forward BEST NR:AAX16015.1 1e-55 trehalose-6-phosphate synthase [Ginkgo biloba] gb|AAX16014.1| trehalose-6-phosphate synthase [Ginkgo biloba] /REP_ORG=Citrus
Cit.1619.1.S1_s_at	8.68	10.22	2.9	3.64e-07	LOC102615418	protein SRG1-like	C37_02045 /DEF=Section:2 Forward ESTs:2 BEST NR:AAD50032.1 1e-72 SRG1 Protein [Arabidopsis thaliana] gb|AAM98100.1| At1g17020/F6I1.30 [Arabidopsis thaliana] emb|CAA55654.1| SRG1 [Arabidopsis thaliana] /REP_ORG=Citrus
Cit.18491.1.S1_at	8.52	10.06	2.9	0.032			C37_24326 /DEF=Section:8 Forward BEST NR: /REP_ORG=Citrus
Cit.19525.1.S1_at	7.34	8.87	2.89	0.0002			C37_28251 /DEF=Section:8 Forward BEST NR: /REP_ORG=Citrus
Cit.13816.1.S1_s_at	4.98	6.51	2.89	0.0011	LOC102614905	tropinone reductase homolog	C37_18284 /DEF=Section:2 Forward ESTs:3 BEST NR:CAC34420.1 8e-88 tropinone reductase I [Solanum tuberosum] /REP_ORG=Citrus
Cit.26653.1.S1_at	8.77	10.29	2.88	0.0002	LOC102618388	probable LRR receptor-like serine/threonine-protein kinase At4g36180-like	C37_34068 /DEF=Section:10 Reversed BEST NR:AAR28378.1 2e-34 EIX receptor 2 [Lycopersicon esculentum] /REP_ORG=Citrus
Cit.35157.1.S1_at	7.19	8.71	2.88	0.0009	LOC102631082	UDP-glycosyltransferase 89B1-like	C37_28116 /DEF=Section:12 Forward BEST NR:AAR06921.1 2e-65 UDP-glycosyltransferase 89B2 [Stevia rebaudiana] /REP_ORG=Citrus
Cit.17151.1.S1_s_at	8.19	9.72	2.88	0.0005			C37_04217 /DEF=Section:3 Forward ESTs:2 BEST NR: /REP_ORG=Citrus
Cit.24426.1.S1_s_at	8.4	9.92	2.88	0.0046	LOC102617018	inorganic pyrophosphatase 1-like	C37_41444 /DEF=Section:9 Reversed BEST NR:CAD30864.1 2e-49 putative phosphatase [Lycopersicon esculentum] /REP_ORG=Citrus
Cit.29907.1.S1_at	5.8	7.33	2.88	0.0009			C37_08337 /DEF=Section:11 Forward BEST NR: /REP_ORG=Citrus
Cit.36296.1.S1_at	8.79	10.31	2.87	0.0013			C37_34558 /DEF=Section:12 Forward BEST NR:CAB40943.1 5e-25 putative disease resistance protein [Arabidopsis thaliana] emb|CAB78245.1| putative disease resistance protein [Arabidopsis thaliana] sp|Q9S /REP_ORG=Citrus
Cit.18642.1.S1_s_at	10.3	11.82	2.87	0.0032	LOC102609374	thaumatin-like protein 1-like	C37_25064 /DEF=Section:8 Forward BEST NR: /REP_ORG=Citrus
Cit.25075.1.S1_s_at	10.88	12.39	2.86	0.004	LOC102610070	probable peptide/nitrate transporter At5g62680-like	C37_26908 /DEF=Section:10 Reversed BEST NR:BAB19757.1 6e-41 nitrate transporter NRT1-2 [Glycine max] /REP_ORG=Citrus
Cit.20412.1.S1_s_at	8.06	9.58	2.86	0.0028	LOC102623680	endochitinase 4-like	C37_42165 /DEF=Section:8 Forward BEST NR:CAA92277.1 2e-27 chitinase [Gossypium hirsutum] pir||S72528 chitinase (EC 3.2.1.14) class II precursor - upland cotton /REP_ORG=Citrus
Cit.30009.1.S1_s_at	10.03	11.54	2.85	2.17e-05	LOC102616835	peroxisomal membrane protein PMP22-like	C37_08998 /DEF=Section:11 Forward BEST NR:BAD10346.1 3e-76 putative peroxisomal membrane protein(22-kDa)(PMP22) [Oryza sativa (japonica cultivar-group)] /REP_ORG=Citrus		0016020 // membrane // inferred from electronic annotation; 0016021 // integral component of membrane // inferred from electronic annotation
Cit.29537.1.S1_at	8.85	10.35	2.84	2.35e-05	LOC102630645	probable galactinol--sucrose galactosyltransferase 1-like	C37_03882 /DEF=Section:11 Forward BEST NR:AAM75139.1 1e-126 alkaline alpha galactosidase I [Cucumis melo] /REP_ORG=Citrus	0008152 // metabolic process // inferred from electronic annotation		0003824 // catalytic activity // inferred from electronic annotation
Cit.6429.1.S1_s_at	7.46	8.96	2.83	0.0002			C37_08369 /DEF=Section:2 Forward ESTs:2 BEST NR:AAP34366.1 6e-49 fiber protein Fb19 [Gossypium barbadense] /REP_ORG=Citrus
Cit.21748.1.S1_at	6.72	8.22	2.83	0.0414			C37_26972 /DEF=Section:9 Reversed BEST NR:AAM61502.1 7e-08 prolylcarboxypeptidase-like protein [Arabidopsis thaliana] /REP_ORG=Citrus
Cit.15803.1.S1_at	8.83	10.33	2.82	1.93e-05	LOC102628201	crt homolog 1-like	C37_21187 /DEF=Section:2 Forward ESTs:2 BEST NR:AAM62809.1 4e-69 unknown [Arabidopsis thaliana] /REP_ORG=Citrus
Cit.580.1.S1_x_at	10.49	11.99	2.82	4.26e-05			C37_00701 /DEF=Section:2 Forward ESTs:2 BEST NR:CAA41437.1 4e-57 pathogenesis-related protein 4A [Nicotiana tabacum] pir||S23799 pathogenesis-related protein 4A - common tobacco /REP_ORG=Citrus
Cit.15923.1.S1_at	6.03	7.52	2.81	4.65e-05	LOC102607333	uncharacterized LOC102607333	C37_21416 /DEF=Section:2 Forward ESTs:2 BEST NR:A96618 2e-24 hypothetical protein F9K23.5 [imported] - Arabidopsis thaliana gb|AAG50647.1| hypothetical protein [Arabidopsis thaliana] ref|NP_564733.1| e /REP_ORG=Citrus
Cit.30339.1.S1_s_at	5.66	7.15	2.81	1.42e-05	LOC102608791	putative 12-oxophytodienoate reductase 11-like	C37_10549 /DEF=Section:11 Forward BEST NR:BAD06575.1 1e-120 LEDI-5c protein [Lithospermum erythrorhizon] /REP_ORG=Citrus
Cit.18517.1.S1_at	11.82	13.31	2.8	0.0001	LOC102622203	internal alternative NAD(P)H-ubiquinone oxidoreductase A1, mitochondrial-like	C37_24428 /DEF=Section:8 Forward BEST NR:AAO27256.1 4e-39 putative NADH-dehydrogenase [Pisum sativum] /REP_ORG=Citrus
Cit.29173.1.S1_s_at	10.06	11.54	2.8	0.0011	LOC102606914	probable glutathione S-transferase-like	C37_42727 /DEF=Section:10 Reversed BEST NR: /REP_ORG=Citrus
Cit.16301.1.S1_at	5.91	7.4	2.8	1.2e-07			C37_22104 /DEF=Section:2 Forward ESTs:2 BEST NR:AAB39709.1 1e-100 tryptophan decarboxylase [Camptotheca acuminata] /REP_ORG=Citrus
Cit.10826.1.S1_s_at	4.97	6.45	2.8	0.0019			C37_14528 /DEF=Section:2 Forward ESTs:2 BEST NR:BAA78047.1 1e-69 GGPP synthase [Daucus carota] /REP_ORG=Citrus
Cit.18603.1.S1_s_at	5.8	7.28	2.79	0.0003			C37_24972 /DEF=Section:8 Forward BEST NR:BAD33815.1 4e-04 hypothetical protein [Oryza sativa (japonica cultivar-group)] dbj|BAD34435.1| hypothetical protein [Oryza sativa (japonica cultivar-group)] /REP_ORG=Citrus
Cit.8502.1.S1_s_at	9.48	10.96	2.78	3.7e-06	LOC102614803	peroxidase C3-like	C37_11648 /DEF=Section:2 Forward ESTs:48 BEST NR:BAA11853.1 1e-105 peroxidase [Populus nigra] pir||T09566 peroxidase (EC 1.11.1.7) - black poplar /REP_ORG=Citrus	0006979 // response to oxidative stress // inferred from electronic annotation; 0042744 // hydrogen peroxide catabolic process // inferred from electronic annotation; 0055114 // oxidation-reduction process // inferred from electronic annotation	0005576 // extracellular region // inferred from electronic annotation	0004601 // peroxidase activity // inferred from electronic annotation; 0016491 // oxidoreductase activity // inferred from electronic annotation; 0020037 // heme binding // inferred from electronic annotation; 0046872 // metal ion binding // inferred from electronic annotation
Cit.7890.1.S1_at	7.39	8.87	2.78	0.001			C37_10825 /DEF=Section:2 Forward ESTs:2 BEST NR:BAB10876.1 5e-60 polyprotein [Arabidopsis thaliana] /REP_ORG=Citrus
Cit.19037.1.S1_x_at	6.42	7.9	2.78	0.0002	LOC102613244	cannabidiolic acid synthase-like 2-like	C37_26058 /DEF=Section:8 Forward BEST NR: /REP_ORG=Citrus
Cit.19499.1.S1_at	5.51	6.98	2.77	0.0023	LOC102626157	UDP-glycosyltransferase 90A1-like	C37_28204 /DEF=Section:8 Forward BEST NR: /REP_ORG=Citrus
Cit.302.1.S1_s_at	7.48	8.95	2.77	0.0009	LOC102623680	endochitinase 4-like	C37_00373 /DEF=Section:2 Forward ESTs:3 BEST NR:S72528 1e-112 chitinase (EC 3.2.1.14) class II precursor - upland cotton emb|CAA92277.1| chitinase [Gossypium hirsutum] /REP_ORG=Citrus
Cit.4224.1.S1_at	6.53	8	2.77	0.0002			C37_05355 /DEF=Section:2 Forward ESTs:8 BEST NR: .48 /REP_ORG=Citrus
Cit.8186.1.S1_at	11.13	12.6	2.76	1.93e-05			C37_11229 /DEF=Section:2 Forward ESTs:28 BEST NR:T09757 1e-102 caffeoyl-CoA O-methyltransferase (EC 2.1.1.104) - quaking aspen gb|AAA80651.1| caffeoyl-CoA 3-O-methyltransferase sp|Q43095|CAMT_POPTM Caffe /REP_ORG=Citrus
Cit.27169.1.S1_x_at	8.72	10.18	2.76	0.0004			C37_35395 /DEF=Section:10 Reversed BEST NR:AAC79953.1 1e-50 anionic peroxidase H [Zea mays] /REP_ORG=Citrus
Cit.15244.1.S1_at	5.49	6.95	2.76	1.69e-07	LOC102622530	probable WRKY transcription factor 75-like	C37_20302 /DEF=Section:2 Forward ESTs:3 BEST NR:AAW66459.1 5e-40 WRKY transcription factor [Capsicum annuum] /REP_ORG=Citrus
Cit.8649.1.S1_x_at	5.72	7.18	2.76	0.0014			C37_11841 /DEF=Section:2 Forward ESTs:10 BEST NR:P92997 6e-79 Germin-like protein subfamily 1 member 13 precursor gb|AAB51572.1| germin-like protein [Arabidopsis thaliana] /REP_ORG=Citrus
Cit.21700.1.S1_at	9.08	10.54	2.75	2.64e-05			C37_26713 /DEF=Section:9 Reversed BEST NR:CAB43438.1 3e-41 putative protein [Arabidopsis thaliana] gb|AAF09479.1| phytoalexin-deficient 4 protein [Arabidopsis thaliana] pir||T08456 hypothetical prote /REP_ORG=Citrus
Cit.38.1.S1_x_at	6.82	8.28	2.75	0.0028			C37_00006 /DEF=Section:2 Forward ESTs:39 BEST NR:AAA84370.1 2e-06 beta-galactosidase alpha polypeptide /REP_ORG=Citrus
Cit.16225.1.S1_at	7.77	9.23	2.74	0.0009			C37_21991 /DEF=Section:2 Forward ESTs:2 BEST NR:XP_478649.1 1e-102 putative S-receptor kinase KIK1 precursor [Oryza sativa (japonica cultivar-group)] dbj|BAC65366.1| putative S-receptor kinase KIK1 precursor /REP_ORG=Citrus
Cit.21094.1.S1_s_at	5.1	6.56	2.74	0.0065	V03-2	putative DNA binding protein	C37_46118 /DEF=Section:8 Forward BEST NR: /REP_ORG=Citrus
Cit.18766.1.S1_at	4.91	6.36	2.74	0.0004	LOC102614198	gibberellin 2-beta-dioxygenase-like	C37_25449 /DEF=Section:8 Forward BEST NR:BAB12442.1 8e-55 gibberellin 2-oxidase No1 [Lactuca sativa] /REP_ORG=Citrus	0055114 // oxidation-reduction process // inferred from electronic annotation		0005506 // iron ion binding // inferred from electronic annotation; 0016491 // oxidoreductase activity // inferred from electronic annotation; 0046872 // metal ion binding // inferred from electronic annotation
Cit.9029.1.S1_x_at	5.68	7.13	2.74	7.89e-06	LOC102621493; LOC102621980	CYSTM1 family protein A-like	C37_12320 /DEF=Section:2 Forward ESTs:42 BEST NR:AAM67322.1 9e-21 unknown [Arabidopsis thaliana] gb|AAM20083.1| unknown protein [Arabidopsis thaliana] gb|AAL67054.1| unknown protein [Arabidopsis thaliana] /REP_ORG=Citrus
Cit.30907.1.S1_at	7.92	9.37	2.73	0.0038	LOC102631040	chitotriosidase-1-like	C37_19109 /DEF=Section:11 Forward BEST NR:NP_193715.1 6e-61 glycosyl hydrolase family 18 protein [Arabidopsis thaliana] pir||T04761 chitinase homolog T16H5.160 - Arabidopsis thaliana /REP_ORG=Citrus
Cit.2928.1.S1_at	6.38	7.83	2.73	0.0006			C37_03701 /DEF=Section:2 Forward ESTs:3 BEST NR:CAE03052.2 2e-77 OSJNBa0089K21.6 [Oryza sativa (japonica cultivar-group)] ref|XP_472826.1| OSJNBa0089K21.6 [Oryza sativa (japonica cultivar-group)] /REP_ORG=Citrus
Cit.7802.1.S1_at	6.05	7.5	2.73	0.0001			C37_10691 /DEF=Section:2 Forward ESTs:2 BEST NR:CAB82935.1 6e-69 S-receptor kinase-like protein [Arabidopsis thaliana] ref|NP_195990.1| PAN domain-containing protein [Arabidopsis thaliana] pir||T48397 S-re /REP_ORG=Citrus
Cit.9944.1.S1_x_at	10.6	12.05	2.73	0.0002			C37_13437 /DEF=Section:2 Forward ESTs:23 BEST NR:AAQ20892.1 1e-125 10-hydroxygeraniol oxidoreductase [Camptotheca acuminata] /REP_ORG=Citrus
Cit.1246.1.S1_at	7.92	9.36	2.72	0.0002			C37_01569 /DEF=Section:2 Forward ESTs:6 BEST NR:BAA98158.1 1e-70 unnamed protein product [Arabidopsis thaliana] ref|NP_199781.1| DNA-binding protein-related [Arabidopsis thaliana] /REP_ORG=Citrus
Cit.23843.1.S1_at	10	11.44	2.71	0.0061			C37_39421 /DEF=Section:9 Reversed BEST NR:AAP21270.1 7e-44 At1g60680 [Arabidopsis thaliana] ref|NP_176267.3| aldo/keto reductase family protein [Arabidopsis thaliana] /REP_ORG=Citrus
Cit.25389.1.S1_at	7.02	8.46	2.71	4.68e-05			C37_30362 /DEF=Section:10 Reversed BEST NR: /REP_ORG=Citrus
Cit.19026.1.S1_at	7.81	9.25	2.71	0.0002	LOC102614154	receptor-like serine/threonine-protein kinase SD1-8-like	C37_26039 /DEF=Section:8 Forward BEST NR:NP_918127.1 8e-33 putative serine/threonine protein kinase [Oryza sativa (japonica cultivar-group)] /REP_ORG=Citrus
Cit.21706.1.S1_at	6.29	7.73	2.71	6.47e-10			C37_26744 /DEF=Section:9 Reversed BEST NR:CAA73220.1 3e-78 isoflavone reductase-like protein [Citrus x paradisi] /REP_ORG=Citrus
Cit.18603.1.S1_at	6.21	7.64	2.7	0.0017			C37_24972 /DEF=Section:8 Forward BEST NR:BAD33815.1 4e-04 hypothetical protein [Oryza sativa (japonica cultivar-group)] dbj|BAD34435.1| hypothetical protein [Oryza sativa (japonica cultivar-group)] /REP_ORG=Citrus
Cit.26199.1.S1_at	6.27	7.7	2.7	0.0007			C37_32792 /DEF=Section:10 Reversed BEST NR:T17459 3e-36 polyprotein - tomato gb|AAD13304.1| polyprotein [Lycopersicon esculentum] /REP_ORG=Citrus
Cit.18687.1.S1_s_at	10.1	11.53	2.7	1.76e-07	LOC102616785; LOC102617083	UDP-glycosyltransferase 83A1-like	C37_25191 /DEF=Section:8 Forward BEST NR:AAM47593.1 4e-48 putative glucosyl transferase [Sorghum bicolor] /REP_ORG=Citrus
Cit.15523.1.S1_at	10.19	11.62	2.69	0.0029	LOC102621971	cytochrome P450 71A1-like	C37_20755 /DEF=Section:2 Forward ESTs:3 BEST NR:P24465 3e-69 Cytochrome P450 71A1 (CYPLXXIA1) (ARP-2) pir||A35867 cytochrome P450 71A1 - avocado /REP_ORG=Citrus
Cit.14892.1.S1_at	9.51	10.94	2.69	0.0001			C37_19760 /DEF=Section:2 Forward ESTs:4 BEST NR:AAF26101.1 1e-70 unknown protein [Arabidopsis thaliana] ref|NP_850506.1| universal stress protein (USP) family protein / early nodulin ENOD18 family protein /REP_ORG=Citrus
Cit.2846.1.S1_at	9.23	10.66	2.69	0.0003			C37_03600 /DEF=Section:2 Forward ESTs:15 BEST NR:CAA75092.1 1e-170 3-deoxy-D-arabino-heptulosonate 7-phosphate synthase [Morinda citrifolia] /REP_ORG=Citrus
Cit.994.1.S1_s_at	8.94	10.36	2.68	6.81e-06	LOC102624985	protein AUXIN-REGULATED GENE INVOLVED IN ORGAN SIZE-like	C37_01253 /DEF=Section:2 Forward ESTs:9 BEST NR:AAL90750.1 3e-44 glutaredoxin [Populus tremula x Populus tremuloides] /REP_ORG=Citrus		0016020 // membrane // inferred from electronic annotation; 0016021 // integral component of membrane // inferred from electronic annotation
Cit.20988.1.S1_s_at	6.27	7.69	2.68	0.0008			C37_45940 /DEF=Section:8 Forward BEST NR:T03927 2e-04 DNA binding protein S25-XP1 - common tobacco gb|AAB38748.1| S25-XP1 DNA binding protein [Nicotiana tabacum] /REP_ORG=Citrus
Cit.9282.1.S1_at	10.53	11.95	2.68	0.0002			C37_12622 /DEF=Section:2 Forward ESTs:35 BEST NR:S62722 9e-80 ferredoxin [2Fe-2S] fd1 precursor, non-photosynthetic - sweet orange /REP_ORG=Citrus	0022900 // electron transport chain // inferred from electronic annotation		0009055 // electron carrier activity // inferred from electronic annotation; 0046872 // metal ion binding // inferred from electronic annotation; 0051536 // iron-sulfur cluster binding // inferred from electronic annotation; 0051537 // 2 iron, 2 sulfur cluster binding // inferred from electronic annotation
Cit.35345.1.S1_s_at	6.18	7.6	2.67	1.42e-05	LOC102612425	probable galacturonosyltransferase-like 10-like	C37_28502 /DEF=Section:12 Forward BEST NR:NP_189474.2 1e-73 galactinol synthase, putative [Arabidopsis thaliana] dbj|BAB02626.1| glycosyl transferase-like protein [Arabidopsis thaliana] /REP_ORG=Citrus
Cit.28305.1.S1_at	5.02	6.44	2.67	0.0004	LOC102628292; LOC102628785	zinc transporter 8-like	C37_38630 /DEF=Section:10 Reversed BEST NR:AAR08412.1 4e-55 metal transport protein [Medicago truncatula] /REP_ORG=Citrus	0006810 // transport // inferred from electronic annotation; 0006811 // ion transport // inferred from electronic annotation; 0030001 // metal ion transport // inferred from electronic annotation; 0055085 // transmembrane transport // inferred from electronic annotation; 0071577 // zinc II ion transmembrane transport // inferred from electronic annotation	0016020 // membrane // inferred from electronic annotation; 0016021 // integral component of membrane // inferred from electronic annotation	0005385 // zinc ion transmembrane transporter activity // inferred from electronic annotation; 0046873 // metal ion transmembrane transporter activity // inferred from electronic annotation
Cit.696.1.S1_x_at	5.82	7.24	2.67	0.001			C37_00856 /DEF=Section:2 Forward ESTs:3 BEST NR: /REP_ORG=Citrus
Cit.5734.1.S1_at	11.48	12.89	2.66	0.0001			C37_07327 /DEF=Section:2 Forward ESTs:4 BEST NR:CAD19322.1 1e-64 exocellular acid invertase 1 [Beta vulgaris] /REP_ORG=Citrus
Cit.30307.1.S1_at	6.53	7.94	2.66	0.0018			C37_10375 /DEF=Section:11 Forward BEST NR:P93257 2e-13 Probable mannitol dehydrogenase (NAD-dependent mannitol dehydrogenase) gb|AAB38503.1| cinnamyl-alcohol dehydrogenase Eli3 [Mesembryanthemum /REP_ORG=Citrus
Cit.46.1.S1_at	7.82	9.23	2.66	0.0002			C37_00020 /DEF=Section:2 Forward ESTs:20 BEST NR:AAP21232.1 1e-100 At2g24570 [Arabidopsis thaliana] gb|AAD23889.2| putative WRKY-type DNA binding protein [Arabidopsis thaliana] gb|AAL13049.1| WRKY transcript /REP_ORG=Citrus
Cit.24264.1.S1_at	7.21	8.62	2.65	2.56e-07			C37_40985 /DEF=Section:9 Reversed BEST NR:NP_850128.1 5e-33 protein kinase family protein [Arabidopsis thaliana] /REP_ORG=Citrus
Cit.3817.1.S1_x_at	6.8	8.21	2.65	0.0006			C37_04838 /DEF=Section:2 Forward ESTs:6 BEST NR:NP_567673.1 1e-90 expressed protein [Arabidopsis thaliana] pir||T05123 hypothetical protein F7H19.100 - Arabidopsis thaliana /REP_ORG=Citrus
Cit.30891.1.S1_at	6.99	8.39	2.64	0.0002			C37_18909 /DEF=Section:11 Forward BEST NR:AAR86686.1 2e-47 proline dehydrogenase [Glycine max] /REP_ORG=Citrus
Cit.8500.1.S1_s_at	7.23	8.63	2.64	3.46e-07	LOC102607701; LOC102608209	uncharacterized LOC102607701; uncharacterized LOC102608209	C37_11646 /DEF=Section:2 Forward ESTs:3 BEST NR: /REP_ORG=Citrus
Cit.7312.1.S1_at	8.26	9.66	2.64	0.0003			C37_09888 /DEF=Section:2 Forward ESTs:2 BEST NR:AAM91463.1 7e-24 At2g36630/F1O11.26 [Arabidopsis thaliana] gb|AAL77676.1| At2g36630/F1O11.26 [Arabidopsis thaliana] ref|NP_850267.1| expressed protein [Arabi /REP_ORG=Citrus
Cit.31330.1.S1_at	7.2	8.59	2.63	1.05e-06	LOC102616720	respiratory burst oxidase homolog protein D-like	C37_21748 /DEF=Section:11 Forward BEST NR:BAC56865.1 1e-114 respiratory burst oxidase homolog [Nicotiana benthamiana] /REP_ORG=Citrus
Cit.11964.1.S1_s_at	6.11	7.5	2.62	0.0147			C37_15950 /DEF=Section:2 Forward ESTs:9 BEST NR:AAC73031.1 1e-106 putative cytochrome P450 [Arabidopsis thaliana] gb|AAL58931.1| At2g27690/F15K20.21 [Arabidopsis thaliana] gb|AAK43912.1| putative cytochrome /REP_ORG=Citrus
Cit.35442.1.S1_x_at	10.06	11.45	2.62	0.0197			C37_28725 /DEF=Section:12 Forward BEST NR:AAG38518.1 3e-59 miraculin-like protein 2 [Citrus x paradisi] /REP_ORG=Citrus
Cit.28253.1.S1_at	7.03	8.42	2.62	0.0324	LOC102609586	cytochrome P450 71A1-like	C37_38425 /DEF=Section:10 Reversed BEST NR:AAB94584.1 8e-63 CYP71A10 [Glycine max] pir||T05735 cytochrome P450 71A10 - soybean /REP_ORG=Citrus
Cit.19053.1.S1_at	3.75	5.13	2.61	0.0217			C37_26086 /DEF=Section:8 Forward BEST NR:AAV34889.1 9e-26 osmotin-like [Theobroma cacao] /REP_ORG=Citrus
Cit.35241.1.S1_at	5.36	6.74	2.6	9.71e-06	LOC102622408	protein UPSTREAM OF FLC-like	C37_28287 /DEF=Section:12 Forward BEST NR:AAL08561.1 8e-15 auxin-regulated protein [Lycopersicon esculentum] /REP_ORG=Citrus
Cit.3817.1.S1_at	4.46	5.84	2.6	0.0012			C37_04838 /DEF=Section:2 Forward ESTs:6 BEST NR:NP_567673.1 1e-90 expressed protein [Arabidopsis thaliana] pir||T05123 hypothetical protein F7H19.100 - Arabidopsis thaliana /REP_ORG=Citrus
Cit.3070.1.S1_s_at	10.07	11.45	2.6	8.49e-06	LOC102630645	probable galactinol--sucrose galactosyltransferase 1-like	C37_03879 /DEF=Section:2 Forward ESTs:3 BEST NR:AAN32954.1 2e-67 alkaline alpha-galactosidase seed imbibition protein [Lycopersicon esculentum] /REP_ORG=Citrus	0008152 // metabolic process // inferred from electronic annotation		0003824 // catalytic activity // inferred from electronic annotation
Cit.36245.1.S1_at	7.28	8.66	2.6	9.96e-08	LOC102627423	ABC transporter B family member 4-like	C37_34027 /DEF=Section:12 Forward BEST NR:NP_182223.1 7e-69 multidrug resistant (MDR) ABC transporter, putative [Arabidopsis thaliana] /REP_ORG=Citrus
Cit.29923.1.S1_at	6.52	7.89	2.6	1.18e-05	LOC102613543	probable receptor-like serine/threonine-protein kinase At5g57670-like	C37_08423 /DEF=Section:11 Forward BEST NR:NP_177852.2 2e-66 protein kinase family protein [Arabidopsis thaliana] /REP_ORG=Citrus
Cit.19091.1.S1_at	5.03	6.41	2.6	0.0017			C37_26170 /DEF=Section:8 Forward BEST NR: /REP_ORG=Citrus
Cit.34961.1.S1_at	7.56	8.93	2.59	3.13e-06	LOC102629721	external alternative NAD(P)H-ubiquinone oxidoreductase B2, mitochondrial-like	C37_27788 /DEF=Section:12 Forward BEST NR:NP_567283.1 5e-46 NADH dehydrogenase-related [Arabidopsis thaliana] gb|AAK63960.1| AT4g05020/T32N4_4 [Arabidopsis thaliana] /REP_ORG=Citrus	0055114 // oxidation-reduction process // inferred from electronic annotation		0005509 // calcium ion binding // inferred from electronic annotation; 0016491 // oxidoreductase activity // inferred from electronic annotation
Cit.14913.1.S1_s_at	11.11	12.48	2.59	3.2e-05	LOC102607011	acidic endochitinase-like	C37_19789 /DEF=Section:2 Forward ESTs:2 BEST NR:CAA77656.1 6e-73 acidic chitinase III [Nicotiana tabacum] pir||S23544 chitinase (EC 3.2.1.14) class III, acidic - common tobacco sp|P29060|CHIA_TOBAC Acidic /REP_ORG=Citrus
Cit.35882.1.S1_s_at	7.34	8.71	2.59	2.17e-05			C37_30326 /DEF=Section:12 Forward BEST NR: /REP_ORG=Citrus
Cit.30418.1.S1_s_at	10.2	11.57	2.59	4.46e-05	LOC102619432	caffeoyl-CoA O-methyltransferase-like	C37_11166 /DEF=Section:11 Forward BEST NR:Q43095 1e-115 Caffeoyl-CoA O-methyltransferase (Trans-caffeoyl-CoA 3-O-methyltransferase) (CCoAMT) (CCoAOMT) /REP_ORG=Citrus	0032259 // methylation // inferred from electronic annotation		0008171 // O-methyltransferase activity // inferred from electronic annotation
Cit.23576.1.S1_at	6.6	7.97	2.59	0.0002			C37_38674 /DEF=Section:9 Reversed BEST NR:NP_177852.2 7e-21 protein kinase family protein [Arabidopsis thaliana] /REP_ORG=Citrus
Cit.20340.1.S1_at	4.91	6.28	2.59	8.39e-05			C37_38467 /DEF=Section:8 Forward BEST NR:CAC12821.1 3e-41 lysyl-tRNA synthetase [Nicotiana tabacum] /REP_ORG=Citrus
Cit.17090.1.S1_s_at	8.9	10.27	2.59	0.0118	LOC102608057	NAC transcription factor 29-like	C37_03117 /DEF=Section:3 Forward ESTs:4 BEST NR:AAM63330.1 4e-85 NAC domain protein NAC2 [Arabidopsis thaliana] /REP_ORG=Citrus	0006351 // transcription, DNA-templated // inferred from electronic annotation; 0006355 // regulation of transcription, DNA-templated // inferred from electronic annotation	0005634 // nucleus // inferred from electronic annotation	0003677 // DNA binding // inferred from electronic annotation
Cit.31300.1.S1_at	8.88	10.25	2.58	0.0001	LOC102608382	myb-related protein Myb4-like	C37_21643 /DEF=Section:11 Forward BEST NR:CAA78387.1 2e-68 protein 2 [Petunia x hybrida] pir||S26604 myb-related protein Ph2 - garden petunia /REP_ORG=Citrus
Cit.6084.1.S1_s_at	6.39	7.76	2.58	0.002	LOC102615500	UDP-glucose 6-dehydrogenase 1-like	C37_07824 /DEF=Section:2 Forward ESTs:3 BEST NR:AAR84297.1 1e-127 UDP-glucose dehydrogenase [Cinnamomum osmophloeum] /REP_ORG=Citrus
Cit.27935.1.S1_at	7.23	8.6	2.58	0.0126			C37_37353 /DEF=Section:10 Reversed BEST NR:AAP12887.1 1e-46 At2g47260 [Arabidopsis thaliana] dbj|BAC42556.1| putative WRKY-type DNA binding protein [Arabidopsis thaliana] gb|AAB63826.1| putative WRKY- /REP_ORG=Citrus
Cit.5694.1.S1_at	7.96	9.32	2.57	0.0079	LOC102623764	hypothetical protein	C37_07269 /DEF=Section:2 Forward ESTs:3 BEST NR:AAG40031.2 1e-81 AT4g27350 [Arabidopsis thaliana] /REP_ORG=Citrus
Cit.25357.1.S1_at	4.68	6.05	2.57	1.95e-05			C37_30280 /DEF=Section:10 Reversed BEST NR:CAE03751.1 7e-24 OSJNBa0019D11.23 [Oryza sativa (japonica cultivar-group)] ref|XP_473226.1| OSJNBa0019D11.23 [Oryza sativa (japonica cultivar-group)] /REP_ORG=Citrus
Cit.2926.1.S1_at	6.45	7.81	2.57	0.0005			C37_03699 /DEF=Section:2 Forward ESTs:6 BEST NR:CAE03052.2 3e-62 OSJNBa0089K21.6 [Oryza sativa (japonica cultivar-group)] ref|XP_472826.1| OSJNBa0089K21.6 [Oryza sativa (japonica cultivar-group)] /REP_ORG=Citrus
Cit.753.1.S1_x_at	12.27	13.63	2.56	1.74e-05			C37_00952 /DEF=Section:2 Forward ESTs:75 BEST NR:CAA41437.1 1e-59 pathogenesis-related protein 4A [Nicotiana tabacum] pir||S23799 pathogenesis-related protein 4A - common tobacco /REP_ORG=Citrus	0042742 // defense response to bacterium // inferred from electronic annotation; 0050832 // defense response to fungus // inferred from electronic annotation
Cit.40508.1.S1_s_at	6.01	7.36	2.56	0.0109	LOC102609610	protein TIFY 5A-like	C37_47552 /DEF=Section:12 Forward BEST NR:AAM64680.1 5e-15 unknown [Arabidopsis thaliana] ref|NP_564349.1| expressed protein [Arabidopsis thaliana] /REP_ORG=Citrus
Cit.37310.1.S1_at	5.69	7.04	2.55	8.11e-05	LOC102624136	protein ODORANT1-like	C37_43194 /DEF=Section:12 Forward BEST NR:T07393 3e-75 myb-related transcription factor - tomato emb|CAA67600.1| myb-related transcription factor [Lycopersicon esculentum] /REP_ORG=Citrus
Cit.15408.1.S1_at	7.17	8.52	2.55	0.0001			C37_20563 /DEF=Section:2 Forward ESTs:3 BEST NR:CAB80438.1 3e-30 bZIP transcription factor-like protein [Arabidopsis thaliana] emb|CAB38921.1| bZIP transcription factor-like protein [Arabidopsis thaliana] /REP_ORG=Citrus
Cit.8160.1.S1_s_at	11.05	12.4	2.55	9.44e-05	LOC102619432	caffeoyl-CoA O-methyltransferase-like	C37_11194 /DEF=Section:2 Forward ESTs:6 BEST NR:AAT37172.1 1e-132 caffeoyl-CoA-O-methyltransferase [Broussonetia papyrifera] /REP_ORG=Citrus	0032259 // methylation // inferred from electronic annotation		0008171 // O-methyltransferase activity // inferred from electronic annotation
Cit.12541.1.S1_s_at	7.95	9.3	2.55	0.0102	LOC102630180	hypothetical protein	C37_16669 /DEF=Section:2 Forward ESTs:3 BEST NR:AAM65839.1 5e-69 unknown [Arabidopsis thaliana] gb|AAM47938.1| unknown protein [Arabidopsis thaliana] ref|NP_563973.1| lactoylglutathione lyase family protei /REP_ORG=Citrus
Cit.21716.1.S1_at	8.45	9.81	2.55	0.0046			C37_26799 /DEF=Section:9 Reversed BEST NR: /REP_ORG=Citrus
Cit.14913.1.S1_at	7.69	9.04	2.55	0.0002	LOC102607011	acidic endochitinase-like	C37_19789 /DEF=Section:2 Forward ESTs:2 BEST NR:CAA77656.1 6e-73 acidic chitinase III [Nicotiana tabacum] pir||S23544 chitinase (EC 3.2.1.14) class III, acidic - common tobacco sp|P29060|CHIA_TOBAC Acidic /REP_ORG=Citrus
Cit.10014.1.S1_s_at	5.16	6.51	2.54	0.0003			C37_13528 /DEF=Section:2 Forward ESTs:5 BEST NR:NP_192765.1 5e-16 wound-responsive family protein [Arabidopsis thaliana] pir||T01970 probable wound-induced protein T9A4.6 - Arabidopsis thaliana /REP_ORG=Citrus
Cit.2900.1.S1_at	7.47	8.81	2.54	0.003			C37_03663 /DEF=Section:2 Forward ESTs:9 BEST NR:CAD30863.1 1e-108 putative phosphatase [Lycopersicon esculentum] /REP_ORG=Citrus
Cit.33118.1.S1_at	6.4	7.74	2.54	8.55e-05			C37_24934 /DEF=Section:12 Forward BEST NR:CAA79856.1 2e-08 phospho-2-dehydro-3-deoxyheptonate aldolase [Lycopersicon esculentum] pir||S40412 2-dehydro-3-deoxy-phosphoheptonate aldolase (EC 4.1.2.15) /REP_ORG=Citrus
Cit.9130.1.S1_s_at	11.01	12.35	2.54	7.34e-05	LOC102616658	uncharacterized LOC102616658	C37_12441 /DEF=Section:2 Forward ESTs:10 BEST NR:AAF26142.1 3e-35 unknown protein [Arabidopsis thaliana] ref|NP_187206.1| hypoxia-responsive family protein [Arabidopsis thaliana] /REP_ORG=Citrus		0016020 // membrane // inferred from electronic annotation; 0016021 // integral component of membrane // inferred from electronic annotation
Cit.17450.1.S1_at	6.81	8.15	2.54	0.0043			C37_09208 /DEF=Section:3 Forward ESTs:2 BEST NR:AAR24144.1 1e-06 At5g53250 [Arabidopsis thaliana] dbj|BAB09787.1| unnamed protein product [Arabidopsis thaliana] ref|NP_200137.1| arabinogalactan-protein, pu /REP_ORG=Citrus
Cit.6906.1.S1_at	5.24	6.58	2.54	0.0037	LOC102619661	uncharacterized LOC102619661	C37_09134 /DEF=Section:2 Forward ESTs:2 BEST NR:AAM63698.1 7e-25 unknown [Arabidopsis thaliana] /REP_ORG=Citrus
Cit.19245.1.S1_at	7.11	8.45	2.54	0.0003			C37_26580 /DEF=Section:8 Forward BEST NR: /REP_ORG=Citrus
Cit.13480.1.S1_at	6.5	7.84	2.53	0.0066			C37_17844 /DEF=Section:2 Forward ESTs:7 BEST NR: /REP_ORG=Citrus
Cit.23622.1.S1_s_at	10.76	12.1	2.53	4.18e-05			C37_38838 /DEF=Section:9 Reversed BEST NR: /REP_ORG=Citrus
Cit.24473.1.S1_at	3.78	5.12	2.53	0.0004			C37_41622 /DEF=Section:9 Reversed BEST NR:AAF61647.1 5e-05 UDP-glucose:salicylic acid glucosyltransferase [Nicotiana tabacum] /REP_ORG=Citrus
Cit.21723.1.S1_s_at	12.61	13.95	2.52	2.32e-06	LOC102577997	ACC oxidase	C37_26806 /DEF=Section:9 Reversed BEST NR:AAG49361.1 2e-31 ACC oxidase [Citrus sinensis] /REP_ORG=Citrus	0055114 // oxidation-reduction process // inferred from electronic annotation		0016491 // oxidoreductase activity // inferred from electronic annotation; 0046872 // metal ion binding // inferred from electronic annotation
Cit.5920.1.S1_at	3.57	4.9	2.52	0.0066			C37_07581 /DEF=Section:2 Forward ESTs:2 BEST NR:T52256 3e-80 cytochrome P-450LXXIA1 [similarity] - avocado gb|AAA32913.1| cytochrome P-450LXXIA1 (cyp71A1) /REP_ORG=Citrus
Cit.11595.1.S1_s_at	7.78	9.11	2.51	0.0025	LOC102625806	fe(2+) transport protein 3, chloroplastic-like	C37_15482 /DEF=Section:2 Forward ESTs:15 BEST NR:AAM62825.1 1e-99 putative iron-regulated transporter [Arabidopsis thaliana] /REP_ORG=Citrus	0006810 // transport // inferred from electronic annotation; 0006811 // ion transport // inferred from electronic annotation; 0030001 // metal ion transport // inferred from electronic annotation; 0055085 // transmembrane transport // inferred from electronic annotation; 0071577 // zinc II ion transmembrane transport // inferred from electronic annotation	0016020 // membrane // inferred from electronic annotation; 0016021 // integral component of membrane // inferred from electronic annotation	0005385 // zinc ion transmembrane transporter activity // inferred from electronic annotation; 0046873 // metal ion transmembrane transporter activity // inferred from electronic annotation
Cit.8510.1.S1_x_at	4.35	5.68	2.51	4.8e-06			C37_11658 /DEF=Section:2 Forward ESTs:2 BEST NR:AAL92037.1 6e-38 apoplastic anionic gaiacol peroxidase [Gossypium hirsutum] /REP_ORG=Citrus
Cit.17450.1.S1_s_at	10.48	11.81	2.51	0.0003	LOC102612461	uncharacterized LOC102612461	C37_09208 /DEF=Section:3 Forward ESTs:2 BEST NR:AAR24144.1 1e-06 At5g53250 [Arabidopsis thaliana] dbj|BAB09787.1| unnamed protein product [Arabidopsis thaliana] ref|NP_200137.1| arabinogalactan-protein, pu /REP_ORG=Citrus
Cit.32354.1.S1_at	6.6	7.93	2.51	1.2e-08			C37_23988 /DEF=Section:12 Forward BEST NR:BAB02861.1 5e-24 receptor-like protein kinase-like protein [Arabidopsis thaliana] dbj|BAC42027.1| putative receptor kinase [Arabidopsis thaliana] ref|NP_1894 /REP_ORG=Citrus
Cit.12140.1.S1_at	9.26	10.59	2.51	0.0313	LOC102615236	alanine--glyoxylate aminotransferase 2 homolog 3, mitochondrial-like	C37_16167 /DEF=Section:2 Forward ESTs:2 BEST NR:NP_187498.1 1e-101 alanine--glyoxylate aminotransferase, putative / beta-alanine-pyruvate aminotransferase, putative / AGT, /REP_ORG=Citrus
Cit.17239.1.S1_at	7.95	9.28	2.51	0.0003			C37_05918 /DEF=Section:3 Forward ESTs:7 BEST NR:AAK27239.1 1e-133 putative lipase [Arabidopsis thaliana] gb|AAP31958.1| At1g10740 [Arabidopsis thaliana] gb|AAM53307.1| putative lipase [Arabidopsis thaliana] /REP_ORG=Citrus
Cit.6364.1.S1_s_at	9.45	10.78	2.5	1.63e-07	LOC102627881	uncharacterized LOC102627881	C37_08260 /DEF=Section:2 Forward ESTs:2 BEST NR:BAA81904.1 4e-98 NtPRp27 [Nicotiana tabacum] /REP_ORG=Citrus
Cit.12818.1.S1_at	5.98	7.3	2.5	0.0047	LOC102613844	shikimate O-hydroxycinnamoyltransferase-like	C37_17031 /DEF=Section:2 Forward ESTs:4 BEST NR:CAD47830.1 9e-64 hydroxycinnamoyl transferase [Nicotiana tabacum] /REP_ORG=Citrus
Cit.9706.1.S1_s_at	11.39	12.71	2.5	0.0003			C37_13161 /DEF=Section:2 Forward ESTs:6 BEST NR:CAA03908.1 1e-145 beta-1,3-glucanase [Citrus sinensis] pir||T10119 glucan endo-1,3-beta-D-glucosidase (EC 3.2.1.39) - sweet orange /REP_ORG=Citrus
Cit.16253.1.S1_at	9.28	10.6	2.5	2.99e-05	LOC102611864	arogenate dehydrogenase 1, chloroplastic-like	C37_22035 /DEF=Section:2 Forward ESTs:2 BEST NR:AAN18135.1 2e-17 At1g15710/F7H2_5 [Arabidopsis thaliana] gb|AAM74497.1| At1g15710/F7H2_5 [Arabidopsis thaliana] /REP_ORG=Citrus
Cit.12149.1.S1_s_at	7.97	9.29	2.49	4.94e-05	LOC102616660	phosphoglycerate mutase-like	C37_16177 /DEF=Section:2 Forward ESTs:2 BEST NR:XP_467829.1 9e-74 putative phosphoglycerate mutase [Oryza sativa (japonica cultivar-group)] dbj|BAD15653.1| putative phosphoglycerate mutase [Oryza sativa (ja /REP_ORG=Citrus
Cit.21359.1.S1_at	6.98	8.29	2.49	9.38e-05	LOC102606798	uncharacterized LOC102606798	C37_46766 /DEF=Section:8 Forward BEST NR:BAB09965.1 1e-12 unnamed protein product [Arabidopsis thaliana] /REP_ORG=Citrus
Cit.29731.1.S1_at	9.57	10.88	2.48	0.0149	LOC102615554	minor allergen Alt a 7-like	C37_06747 /DEF=Section:11 Forward BEST NR:CAD31838.1 1e-102 putative quinone oxidoreductase [Cicer arietinum] /REP_ORG=Citrus	0045892 // negative regulation of transcription, DNA-templated // inferred from electronic annotation; 0055114 // oxidation-reduction process // inferred from electronic annotation		0010181 // FMN binding // inferred from electronic annotation; 0016491 // oxidoreductase activity // inferred from electronic annotation
Cit.38433.1.S1_at	5.36	6.67	2.47	0.0061			C37_44367 /DEF=Section:12 Forward BEST NR: /REP_ORG=Citrus
Cit.19605.1.S1_at	6.03	7.32	2.46	9.41e-05	LOC102613978	putative calcium-transporting ATPase 11, plasma membrane-type-like	C37_28414 /DEF=Section:8 Forward BEST NR:AAL73984.1 2e-34 type IIB calcium ATPase [Medicago truncatula] /REP_ORG=Citrus
Cit.30695.1.S1_s_at	10.13	11.42	2.46	0.0028	LOC102625494	protein SRG1-like	C37_16363 /DEF=Section:11 Forward BEST NR:AAM61362.1 1e-117 putative ethylene-forming enzyme [Arabidopsis thaliana] gb|AAO64923.1| At3g21420 [Arabidopsis thaliana] dbj|BAB03055.1| unnamed protein prod /REP_ORG=Citrus	0055114 // oxidation-reduction process // inferred from electronic annotation		0016491 // oxidoreductase activity // inferred from electronic annotation; 0046872 // metal ion binding // inferred from electronic annotation
Cit.30071.1.S1_at	7.56	8.86	2.46	0.0353	LOC102617692	hypothetical protein	C37_09253 /DEF=Section:11 Forward BEST NR:AAO64770.1 6e-29 At5g02580 [Arabidopsis thaliana] ref|NP_568103.3| expressed protein [Arabidopsis thaliana] /REP_ORG=Citrus
Cit.10684.1.S1_at	8.29	9.59	2.46	0.0012			C37_14356 /DEF=Section:2 Forward ESTs:5 BEST NR:BAC42387.1 1e-111 putative 12-oxophytodienoate reductase OPR2 [Arabidopsis thaliana] /REP_ORG=Citrus
Cit.17843.1.S1_s_at	8.37	9.66	2.45	3.59e-05	LOC102615221	hypothetical protein	C37_14907 /DEF=Section:3 Forward ESTs:12 BEST NR:NP_564069.1 9e-16 expressed protein [Arabidopsis thaliana] gb|AAL38896.1| unknown protein [Arabidopsis thaliana] /REP_ORG=Citrus
Cit.18604.1.S1_at	7.63	8.92	2.45	1.13e-06	LOC102626675	uncharacterized LOC102626675	C37_24974 /DEF=Section:8 Forward BEST NR:NP_849312.1 2e-13 hypothetical protein [Arabidopsis thaliana] /REP_ORG=Citrus
Cit.4026.1.S1_s_at	10.16	11.45	2.45	0.0003	LOC102617075	calcium-binding protein PBP1-like	C37_05097 /DEF=Section:2 Forward ESTs:2 BEST NR:AAM61056.1 3e-36 EF-hand Ca2+-binding protein CCD1 [Arabidopsis thaliana] /REP_ORG=Citrus
Cit.11230.1.S1_at	5.49	6.78	2.44	0.0002			C37_15032 /DEF=Section:2 Forward ESTs:5 BEST NR:BAB16426.1 4e-78 elicitor inducible gene product EIG-I24 [Nicotiana tabacum] /REP_ORG=Citrus
Cit.13424.1.S1_at	6.56	7.85	2.44	0.0113			C37_17778 /DEF=Section:2 Forward ESTs:8 BEST NR:AAM14385.1 1e-108 putative cytochrome P450 protein [Arabidopsis thaliana] gb|AAK93657.1| putative cytochrome P450 protein [Arabidopsis thaliana] ref|NP_567581 /REP_ORG=Citrus	0055114 // oxidation-reduction process // inferred from electronic annotation	0016020 // membrane // inferred from electronic annotation; 0016021 // integral component of membrane // inferred from electronic annotation	0004497 // monooxygenase activity // inferred from electronic annotation; 0005506 // iron ion binding // inferred from electronic annotation; 0016491 // oxidoreductase activity // inferred from electronic annotation; 0016705 // oxidoreductase activity, acting on paired donors, with incorporation or reduction of molecular oxygen // inferred from electronic annotation; 0020037 // heme binding // in…
Cit.19826.1.S1_s_at	7.87	9.15	2.44	0.0008	LOC102607754	uncharacterized LOC102607754	C37_28834 /DEF=Section:8 Forward BEST NR: /REP_ORG=Citrus
Cit.17307.1.S1_at	9.41	10.7	2.44	0.0013			C37_07395 /DEF=Section:3 Forward ESTs:4 BEST NR:XP_483851.1 1e-61 putative peroxisomal membrane protein(22-kDa)(PMP22) [Oryza sativa (japonica cultivar-group)] dbj|BAD10346.1| putative peroxisomal membrane /REP_ORG=Citrus
Cit.22283.1.S1_s_at	8.35	9.63	2.44	0.0001	LOC102616372	putative DNA-binding protein ESCAROLA-like	C37_30946 /DEF=Section:9 Reversed BEST NR:BAA98158.1 1e-63 unnamed protein product [Arabidopsis thaliana] ref|NP_199781.1| DNA-binding protein-related [Arabidopsis thaliana] /REP_ORG=Citrus
Cit.5970.1.S1_at	7.59	8.88	2.44	0.0014	LOC102621297	NAC domain-containing protein 100-like	C37_07659 /DEF=Section:2 Forward ESTs:4 BEST NR:AAM34777.1 3e-85 nam-like protein 14 [Petunia x hybrida] /REP_ORG=Citrus
Cit.17155.1.S1_s_at	9.2	10.48	2.44	0.0317			C37_04374 /DEF=Section:3 Forward ESTs:3 BEST NR:AAF02882.1 3e-36 Similar to beta-glucosidases [Arabidopsis thaliana] pir||G86158 F22D16.15 protein - Arabidopsis thaliana /REP_ORG=Citrus
Cit.5288.1.S1_at	8.46	9.74	2.43	2.07e-05	LOC102622752	2-oxoglutarate-dependent dioxygenase DAO-like	C37_06696 /DEF=Section:2 Forward ESTs:6 BEST NR:T17000 1e-100 oxygenase ARRO-1, 2-oxoacid dependent - apple tree emb|CAA12386.1| adventitious rooting related oxygenase [Malus x domestica] /REP_ORG=Citrus
Cit.13689.1.S1_s_at	6.7	7.98	2.43	1.08e-05	LOC102616207	hypothetical protein	C37_18113 /DEF=Section:2 Forward ESTs:5 BEST NR:AAM64547.1 8e-16 unknown [Arabidopsis thaliana] /REP_ORG=Citrus
Cit.18277.1.S1_at	8.19	9.47	2.43	0.0128			C37_22213 /DEF=Section:3 Forward ESTs:2 BEST NR:NP_915208.1 1e-96 putative MRP-like ABC transporter [Oryza sativa (japonica cultivar-group)] emb|CAD59602.1| MRP-like ABC transporter [Oryza sativa (japonica /REP_ORG=Citrus
Cit.10062.1.S1_at	6.93	8.2	2.42	1.47e-07	LOC102623288	LOB domain-containing protein 11-like	C37_13581 /DEF=Section:2 Forward ESTs:2 BEST NR:AAF74755.1 4e-22 asparagine synthetase [Helianthus annuus] /REP_ORG=Citrus
Cit.7748.1.S1_at	6.38	7.66	2.42	8.76e-08			C37_10582 /DEF=Section:2 Forward ESTs:2 BEST NR:NP_922075.1 2e-10 putative zinc finger protein [Oryza sativa (japonica cultivar-group)] gb|AAP54362.1| putative zinc finger protein [Oryza sativa (japonica /REP_ORG=Citrus
Cit.30987.1.S1_at	8.89	10.16	2.42	0.0033			C37_19905 /DEF=Section:11 Forward BEST NR:NP_174978.1 3e-57 glutamate receptor family protein (GLR3.3) [Arabidopsis thaliana] sp|Q9C8E7|GR33_ARATH Glutamate receptor 3.3 precursor (Ligand-gated ion ch /REP_ORG=Citrus
Cit.2768.1.S1_s_at	10.66	11.93	2.42	9.32e-06	LOC102610613	ribose-phosphate pyrophosphokinase 1, chloroplastic-like	C37_03498 /DEF=Section:2 Forward ESTs:4 BEST NR:CAB43599.1 4e-48 phosphoribosyl pyrophosphate synthase [Spinacia oleracea] /REP_ORG=Citrus
Cit.2767.1.S1_at	8.2	9.48	2.42	0.0001			C37_03497 /DEF=Section:2 Forward ESTs:11 BEST NR:CAB43599.1 1e-120 phosphoribosyl pyrophosphate synthase [Spinacia oleracea] /REP_ORG=Citrus
Cit.4151.1.S1_at	8.57	9.85	2.41	0.002	LOC102607191	sigma factor binding protein 1, chloroplastic-like	C37_05263 /DEF=Section:2 Forward ESTs:4 BEST NR:CAC00734.1 2e-07 SigA binding protein [Arabidopsis thaliana] gb|AAF34713.1| SigA binding protein [Arabidopsis thaliana] gb|AAO00967.1| SigA binding protein [ /REP_ORG=Citrus
Cit.21310.1.S1_s_at	9.51	10.78	2.41	0.0201	LOC102614159	ethylene-responsive transcription factor 1A-like	C37_46585 /DEF=Section:8 Forward BEST NR: /REP_ORG=Citrus
Cit.15700.1.S1_at	9	10.27	2.41	0.0002	LOC102608556	pyridoxal biosynthesis protein PDX2-like	C37_21032 /DEF=Section:2 Forward ESTs:2 BEST NR:AAM65453.1 1e-113 imidazoleglycerol-phosphate synthase subunit H-like [Arabidopsis thaliana] dbj|BAC41984.1| putative imidazoleglycerol-phosphate synthase sub /REP_ORG=Citrus	0042819 // vitamin B6 biosynthetic process // inferred from electronic annotation; 0042823 // pyridoxal phosphate biosynthetic process // inferred from electronic annotation		0004359 // glutaminase activity // inferred from electronic annotation
Cit.8152.1.S1_x_at	5.49	6.76	2.41	5.87e-06			C37_11186 /DEF=Section:2 Forward ESTs:4 BEST NR:T09757 1e-95 caffeoyl-CoA O-methyltransferase (EC 2.1.1.104) - quaking aspen gb|AAA80651.1| caffeoyl-CoA 3-O-methyltransferase sp|Q43095|CAMT_POPTM Caffe /REP_ORG=Citrus
Cit.11918.1.S1_at	11.42	12.68	2.4	9e-07	LOC102622692	zeaxanthin epoxidase, chloroplastic-like	C37_15889 /DEF=Section:2 Forward ESTs:12 BEST NR:CAE05949.3 3e-58 OSJNBb0088C09.8 [Oryza sativa (japonica cultivar-group)] /REP_ORG=Citrus
Cit.23565.1.S1_at	6.66	7.92	2.4	0.0001			C37_38614 /DEF=Section:9 Reversed BEST NR:BAB02084.1 7e-59 protein kinases-like protein [Arabidopsis thaliana] ref|NP_189162.1| protein kinase family protein [Arabidopsis thaliana] /REP_ORG=Citrus
Cit.15796.1.S1_at	7.01	8.28	2.4	1.49e-06	LOC102623971	scarecrow-like protein 14-like	C37_21179 /DEF=Section:2 Forward ESTs:2 BEST NR:BAC77269.2 6e-30 SCARECROW-like protein [Lilium longiflorum] /REP_ORG=Citrus
Cit.33068.1.S1_at	5.5	6.76	2.4	0.0003			C37_24867 /DEF=Section:12 Forward BEST NR: /REP_ORG=Citrus
Cit.9825.1.S1_at	7.63	8.89	2.39	3.18e-05	LOC102628349	tropinone reductase-like 1-like	C37_13293 /DEF=Section:2 Forward ESTs:3 BEST NR:BAA89230.1 1e-47 wts2L [Citrullus lanatus] /REP_ORG=Citrus
Cit.11918.1.S1_x_at	11.39	12.65	2.39	5.63e-07	LOC102622692	zeaxanthin epoxidase, chloroplastic-like	C37_15889 /DEF=Section:2 Forward ESTs:12 BEST NR:CAE05949.3 3e-58 OSJNBb0088C09.8 [Oryza sativa (japonica cultivar-group)] /REP_ORG=Citrus
Cit.27320.1.S1_at	5.83	7.09	2.39	0.004	LOC102621763	QWRF motif-containing protein 8-like	C37_35729 /DEF=Section:10 Reversed BEST NR:CAB79789.1 8e-78 putative protein [Arabidopsis thaliana] emb|CAB52444.1| putative protein [Arabidopsis thaliana] gb|AAO00896.1| putative protein [Arabidopsis /REP_ORG=Citrus
Cit.33963.1.S1_at	10.07	11.33	2.39	7.07e-06	LOC102615688	peroxisomal adenine nucleotide carrier 1-like	C37_26457 /DEF=Section:12 Forward BEST NR:AAF27035.1 2e-53 unknown protein [Arabidopsis thaliana] gb|AAN38675.1| At3g05290/T12H1_26 [Arabidopsis thaliana] gb|AAK82553.1| AT3g05290/T12H1_26 [Arabidops /REP_ORG=Citrus	0006810 // transport // inferred from electronic annotation; 0055085 // transmembrane transport // inferred from electronic annotation	0016020 // membrane // inferred from electronic annotation; 0016021 // integral component of membrane // inferred from electronic annotation
Cit.17155.1.S1_at	10.23	11.48	2.39	0.0227	LOC102624507	beta-glucosidase 11-like	C37_04374 /DEF=Section:3 Forward ESTs:3 BEST NR:AAF02882.1 3e-36 Similar to beta-glucosidases [Arabidopsis thaliana] pir||G86158 F22D16.15 protein - Arabidopsis thaliana /REP_ORG=Citrus
Cit.25559.1.S1_at	5.53	6.78	2.39	2.6e-07			C37_30915 /DEF=Section:10 Reversed BEST NR:AAP82824.1 3e-21 resistance protein RPP8-like protein [Arabidopsis thaliana] /REP_ORG=Citrus
Cit.29368.1.S1_x_at	10.13	11.39	2.39	0.0134			C37_00937 /DEF=Section:11 Forward BEST NR:AAG38519.1 2e-53 miraculin-like protein 3 [Citrus x paradisi] /REP_ORG=Citrus
Cit.16756.1.S1_s_at	4.25	5.51	2.39	0.0049	LOC102629371	linoleate 13S-lipoxygenase 2-1, chloroplastic-like	C37_22817 /DEF=Section:2 Forward ESTs:2 BEST NR:BAB84352.1 4e-51 lipoxygenase [Citrus jambhiri] /REP_ORG=Citrus
Cit.15404.1.S1_at	11.11	12.37	2.38	0.0196			C37_20555 /DEF=Section:2 Forward ESTs:3 BEST NR:AAK30143.1 2e-58 pathogenesis-related protein PR-1 precursor [Capsicum annuum] /REP_ORG=Citrus
Cit.25089.1.S1_at	10.76	12.01	2.38	0.0104			C37_27055 /DEF=Section:10 Reversed BEST NR:BAD06417.1 1e-51 cytochrome P450 [Asparagus officinalis] /REP_ORG=Citrus
Cit.37394.1.S1_at	5.71	6.96	2.38	0.0032			C37_43283 /DEF=Section:12 Forward BEST NR:NP_172362.2 3e-38 copine, putative [Arabidopsis thaliana] /REP_ORG=Citrus
Cit.11059.1.S1_s_at	8.44	9.69	2.38	8.38e-05	LOC102624231	cytochrome P450 98A2-like	C37_14814 /DEF=Section:2 Forward ESTs:7 BEST NR:O48922 1e-147 Cytochrome P450 98A2 gb|AAB94587.1| CYP98A2p [Glycine max] pir||T05937 cytochrome P450 monooxygenase 98A2p - soybean /REP_ORG=Citrus
Cit.29171.1.S1_at	6.73	7.98	2.37	0.0222			C37_42721 /DEF=Section:10 Reversed BEST NR:XP_475377.1 5e-06 unknown protein [Oryza sativa (japonica cultivar-group)] gb|AAT39184.1| unknown protein [Oryza sativa (japonica cultivar-group)] gb|AAT39177 /REP_ORG=Citrus
Cit.19955.1.S1_at	7.16	8.41	2.37	0.0039	LOC102627138	G-type lectin S-receptor-like serine/threonine-protein kinase RLK1-like	C37_29088 /DEF=Section:8 Forward BEST NR:CAE05486.2 8e-06 OSJNBa0022H21.6 [Oryza sativa (japonica cultivar-group)] ref|XP_472856.1| OSJNBa0022H21.6 [Oryza sativa (japonica cultivar-group)] /REP_ORG=Citrus	0006468 // protein phosphorylation // inferred from electronic annotation; 0016310 // phosphorylation // inferred from electronic annotation	0016020 // membrane // inferred from electronic annotation; 0016021 // integral component of membrane // inferred from electronic annotation	0000166 // nucleotide binding // inferred from electronic annotation; 0004672 // protein kinase activity // inferred from electronic annotation; 0004674 // protein serine/threonine kinase activity // inferred from electronic annotation; 0005524 // ATP binding // inferred from electronic annotation; 0016301 // kinase activity // inferred from electronic annotation; 0016740 // transferase activity …
Cit.14810.1.S1_s_at	8.16	9.4	2.37	0.0016	LOC102607482	hypothetical protein	C37_19653 /DEF=Section:2 Forward ESTs:2 BEST NR:AAM63626.1 2e-29 unknown [Arabidopsis thaliana] /REP_ORG=Citrus
Cit.27380.1.S1_at	6.86	8.11	2.37	0.0375	LOC102615629	uncharacterized LOC102615629	C37_35875 /DEF=Section:10 Reversed BEST NR:CAA18758.1 4e-10 putative protein [Arabidopsis thaliana] emb|CAB80635.1| putative protein [Arabidopsis thaliana] gb|AAS76242.1| At4g39720 [Arabidopsis thalia /REP_ORG=Citrus
Cit.14597.1.S1_s_at	10.09	11.34	2.36	6.64e-06	LOC102614277	chaperone protein ClpD, chloroplastic-like	C37_19350 /DEF=Section:2 Forward ESTs:2 BEST NR:AAN78327.1 6e-52 ATP-dependent Clp protease ATP-binding subunit precursor [Oryza sativa (indica cultivar-group)] /REP_ORG=Citrus
Cit.26449.1.S1_s_at	5.67	6.91	2.36	0.0017	LOC102625540	serine/threonine-protein kinase Nek2-like	C37_33417 /DEF=Section:10 Reversed BEST NR:AAL79042.1 1e-50 NIMA-related protein kinase [Populus x canescens] /REP_ORG=Citrus	0006468 // protein phosphorylation // inferred from electronic annotation		0000166 // nucleotide binding // inferred from electronic annotation; 0004672 // protein kinase activity // inferred from electronic annotation; 0005524 // ATP binding // inferred from electronic annotation
Cit.17018.1.S1_s_at	9.53	10.77	2.36	4.58e-05	LOC102629807	zinc finger homeobox protein 4-like	C37_01563 /DEF=Section:3 Forward ESTs:2 BEST NR:AAM65061.1 7e-30 unknown [Arabidopsis thaliana] /REP_ORG=Citrus
Cit.2690.1.S1_s_at	10.39	11.62	2.35	0.0001			C37_03404 /DEF=Section:2 Forward ESTs:12 BEST NR:BAB33033.1 2e-93 CPRD2 [Vigna unguiculata] /REP_ORG=Citrus
Cit.12141.1.S1_s_at	9.26	10.5	2.35	0.0109	LOC102615236	alanine--glyoxylate aminotransferase 2 homolog 3, mitochondrial-like	C37_16168 /DEF=Section:2 Forward ESTs:7 BEST NR:AAU44251.1 1e-118 putative aminotransferase [Oryza sativa (japonica cultivar-group)] gb|AAU44182.1| putative aminotransferase class-III [Oryza sativa (japonic /REP_ORG=Citrus
Cit.5891.1.S1_at	8.66	9.9	2.35	0.0118	LOC102614159	ethylene-responsive transcription factor 1A-like	C37_07541 /DEF=Section:2 Forward ESTs:4 BEST NR:O80337 5e-62 Ethylene responsive element binding factor 1 (AtERF1) (EREBP-2 protein) /REP_ORG=Citrus
Cit.11156.1.S1_s_at	9.14	10.38	2.35	3.41e-06	LOC102621823	probable WRKY transcription factor 31-like	C37_14935 /DEF=Section:2 Forward ESTs:18 BEST NR:NP_564792.1 5e-73 WRKY family transcription factor [Arabidopsis thaliana] gb|AAK01128.1| transcription factor WRKY6 [Arabidopsis thaliana] gb|AAK01127.1| tran /REP_ORG=Citrus
Cit.29568.1.S1_s_at	9.67	10.9	2.34	0.0017	NAC	NAC domain-containing protein 2-like	C37_04366 /DEF=Section:11 Forward BEST NR:AAM34773.1 7e-49 nam-like protein 10 [Petunia x hybrida] /REP_ORG=Citrus	0006351 // transcription, DNA-templated // inferred from electronic annotation; 0006355 // regulation of transcription, DNA-templated // inferred from electronic annotation	0005634 // nucleus // inferred from electronic annotation	0003677 // DNA binding // inferred from electronic annotation
Cit.26201.1.S1_at	8.38	9.6	2.34	0.0009	LOC102606965	proline dehydrogenase 1, mitochondrial-like	C37_32812 /DEF=Section:10 Reversed BEST NR:AAR86686.1 1e-83 proline dehydrogenase [Glycine max] /REP_ORG=Citrus	0006562 // proline catabolic process // inferred from electronic annotation; 0055114 // oxidation-reduction process // inferred from electronic annotation		0004657 // proline dehydrogenase activity // inferred from electronic annotation
Cit.11726.1.S1_s_at	7.86	9.09	2.34	0.0033	LOC102626226	LOB domain-containing protein 41-like	C37_15638 /DEF=Section:2 Forward ESTs:3 BEST NR:AAF32462.1 5e-59 unknown protein [Arabidopsis thaliana] gb|AAM67429.1| AT3g02550/F16B3_18 [Arabidopsis thaliana] gb|AAL38040.1| LOB DOMAIN 41 [Arabidopsis th /REP_ORG=Citrus
Cit.14811.1.S1_at	6.9	8.13	2.34	0.0013	LOC102607482	hypothetical protein	C37_19654 /DEF=Section:2 Forward ESTs:2 BEST NR:AAG43551.1 3e-34 Avr9/Cf-9 rapidly elicited protein 146 [Nicotiana tabacum] /REP_ORG=Citrus
Cit.22495.1.S1_at	8.94	10.16	2.34	0.0001	LOC102621403	threonine dehydratase biosynthetic, chloroplastic-like	C37_31965 /DEF=Section:9 Reversed BEST NR:AAO00883.1 2e-88 threonine dehydratase/deaminase (OMR1) [Arabidopsis thaliana] /REP_ORG=Citrus
Cit.6978.1.S1_at	7.58	8.8	2.34	0.0005			C37_09275 /DEF=Section:2 Forward ESTs:2 BEST NR:CAD30864.1 9e-62 putative phosphatase [Lycopersicon esculentum] /REP_ORG=Citrus
Cit.17886.1.S1_s_at	10.98	12.2	2.33	5.56e-05			C37_15825 /DEF=Section:3 Forward ESTs:13 BEST NR:NP_915910.1 5e-05 P0468B07.6 [Oryza sativa (japonica cultivar-group)] dbj|BAB89627.1| unknown protein [Oryza sativa (japonica cultivar-group)] /REP_ORG=Citrus
Cit.7025.1.S1_at	5.86	7.08	2.33	0.0006			C37_09374 /DEF=Section:2 Forward ESTs:2 BEST NR: /REP_ORG=Citrus
Cit.17519.1.S1_at	4.89	6.11	2.33	3.81e-06	LOC102624128	uncharacterized LOC102624128	C37_10214 /DEF=Section:3 Forward ESTs:2 BEST NR: /REP_ORG=Citrus
Cit.9301.1.S1_s_at	10.68	11.9	2.33	0.0058			C37_12644 /DEF=Section:2 Forward ESTs:44 BEST NR:BAD11070.1 1e-102 HSR203J like protein [Capsicum chinense] /REP_ORG=Citrus
Cit.28234.1.S1_at	8.49	9.71	2.32	0.0002			C37_38364 /DEF=Section:10 Reversed BEST NR: /REP_ORG=Citrus
Cit.8401.1.S1_at	8.87	10.08	2.32	0.0058	LOC102609145	peroxisomal (S)-2-hydroxy-acid oxidase-like	C37_11513 /DEF=Section:2 Forward ESTs:32 BEST NR:AAB40396.1 1e-151 glycolate oxidase [Mesembryanthemum crystallinum] /REP_ORG=Citrus
Cit.34429.1.S1_s_at	6.82	8.03	2.32	0.0189			C37_27176 /DEF=Section:12 Forward BEST NR:BAB11192.1 2e-32 unnamed protein product [Arabidopsis thaliana] ref|NP_197728.1| GRAM domain-containing protein / ABA-responsive protein-related [Arabidopsis /REP_ORG=Citrus
Cit.21572.1.S1_at	5.47	6.68	2.31	0.0004			C37_23362 /DEF=Section:9 Reversed BEST NR: /REP_ORG=Citrus
Cit.2899.1.S1_s_at	8.07	9.28	2.31	0.007	LOC102617018	inorganic pyrophosphatase 1-like	C37_03662 /DEF=Section:2 Forward ESTs:4 BEST NR:CAD30863.1 1e-110 putative phosphatase [Lycopersicon esculentum] /REP_ORG=Citrus
Cit.18497.1.S1_at	5.03	6.24	2.31	8.54e-05	LOC102612071	glutathione S-transferase L3-like	C37_24352 /DEF=Section:8 Forward BEST NR: /REP_ORG=Citrus
Cit.38590.1.S1_at	7.39	8.6	2.31	0.0002	LOC102616119	metalloendoproteinase 1-like	C37_44530 /DEF=Section:12 Forward BEST NR:NP_173824.2 1e-67 matrixin family protein [Arabidopsis thaliana] /REP_ORG=Citrus
Cit.37711.1.S1_at	7.49	8.7	2.31	2.09e-05			C37_43620 /DEF=Section:12 Forward BEST NR: /REP_ORG=Citrus
Cit.18251.1.S1_at	7.41	8.61	2.31	0.0006			C37_21857 /DEF=Section:3 Forward ESTs:2 BEST NR: /REP_ORG=Citrus
Cit.3236.1.S1_at	9.96	11.16	2.3	0.0023			C37_04093 /DEF=Section:2 Forward ESTs:12 BEST NR:NP_568568.1 5e-39 calcium-binding EF hand family protein [Arabidopsis thaliana] gb|AAL25605.1| AT5g39670/MIJ24_140 [Arabidopsis thaliana] /REP_ORG=Citrus
Cit.30158.1.S1_at	9.08	10.28	2.3	6.44e-07			C37_09626 /DEF=Section:11 Forward BEST NR:NP_172468.3 5e-49 leucine-rich repeat transmembrane protein kinase, putative [Arabidopsis thaliana] /REP_ORG=Citrus
Cit.25231.1.S1_at	8.1	9.3	2.3	0.0087			C37_29815 /DEF=Section:10 Reversed BEST NR: /REP_ORG=Citrus
Cit.18086.1.S1_s_at	10.64	11.84	2.3	0.0003	LOC102625493	pathogenesis-related genes transcriptional activator PTI5-like	C37_19727 /DEF=Section:3 Forward ESTs:3 BEST NR:O04681 1e-44 PATHOGENESIS-RELATED GENES TRANSCRIPTIONAL ACTIVATOR PTI5 pir||T07689 transcription factor Pti5 - tomato /REP_ORG=Citrus	0006351 // transcription, DNA-templated // inferred from electronic annotation; 0006355 // regulation of transcription, DNA-templated // inferred from electronic annotation	0005634 // nucleus // inferred from electronic annotation	0003677 // DNA binding // inferred from electronic annotation; 0003700 // transcription factor activity, sequence-specific DNA binding // inferred from electronic annotation
Cit.18289.1.S1_at	7.61	8.81	2.3	8.25e-06			C37_22386 /DEF=Section:3 Forward ESTs:2 BEST NR:BAB09007.1 6e-09 unnamed protein product [Arabidopsis thaliana] /REP_ORG=Citrus
Cit.37414.1.S1_at	8.25	9.45	2.3	4.71e-06	LOC102614028	RING-H2 finger protein ATL11-like	C37_43304 /DEF=Section:12 Forward BEST NR:AAO45753.1 2e-47 RING/C3HC4/PHD zinc finger-like protein [Cucumis melo] /REP_ORG=Citrus
Cit.29314.1.S1_at	6.24	7.43	2.29	1.54e-05	LOC102622855	B3 domain-containing protein Os03g0120900-like	C37_00021 /DEF=Section:11 Forward BEST NR:NP_912459.1 1e-58 Putative RAV-like B3 domain DNA binding protein [Oryza sativa (japonica cultivar-group)] gb|AAM52315.1| Putative RAV-like B3 domain DNA bind /REP_ORG=Citrus
Cit.3449.1.S1_at	10.7	11.9	2.29	0.0012			C37_04364 /DEF=Section:2 Forward ESTs:3 BEST NR:AAM34766.1 9e-57 nam-like protein 3 [Petunia x hybrida] /REP_ORG=Citrus	0006351 // transcription, DNA-templated // inferred from electronic annotation; 0006355 // regulation of transcription, DNA-templated // inferred from electronic annotation	0005634 // nucleus // inferred from electronic annotation	0003677 // DNA binding // inferred from electronic annotation
Cit.24979.1.S1_at	5.61	6.8	2.29	0.0009			C37_45736 /DEF=Section:9 Reversed BEST NR: .12 /REP_ORG=Citrus
Cit.17371.1.S1_at	6.17	7.36	2.29	0.0012			C37_08225 /DEF=Section:3 Forward ESTs:3 BEST NR:AAP37873.1 6e-28 At3g25590 [Arabidopsis thaliana] dbj|BAB03077.1| unnamed protein product [Arabidopsis thaliana] gb|AAO00828.1| Unknown protein [Arabidopsis /REP_ORG=Citrus
Cit.15897.1.S1_at	5.62	6.81	2.28	0.0415	LOC102629265	monoacylglycerol lipase ABHD6-like	C37_21369 /DEF=Section:2 Forward ESTs:2 BEST NR:AAM61205.1 6e-85 putative hydrolase [Arabidopsis thaliana] /REP_ORG=Citrus
Cit.16337.1.S1_at	5.59	6.78	2.28	0.0084	LOC102615493	uncharacterized LOC102615493	C37_22163 /DEF=Section:2 Forward ESTs:2 BEST NR:AAG52457.1 7e-96 hypothetical protein; 12785-11538 [Arabidopsis thaliana] pir||D96664 hypothetical protein T12P18.5 [imported] - Arabidopsis thaliana ref|NP_ /REP_ORG=Citrus
Cit.12100.1.S1_at	9.88	11.07	2.28	0.0029	LOC102629591	tryptophan synthase-like	C37_16119 /DEF=Section:2 Forward ESTs:12 BEST NR:AAN15574.1 1e-157 tryptophan synthase beta chain [Arabidopsis thaliana] dbj|BAB10143.1| tryptophan synthase beta chain [Arabidopsis thaliana] gb|AAL91238.1| t /REP_ORG=Citrus
Cit.4690.1.S1_at	11.74	12.93	2.28	0.0009			C37_05948 /DEF=Section:2 Forward ESTs:5 BEST NR:AAK62346.1 2e-94 elicitor-inducible cytochrome P450 [Nicotiana tabacum] /REP_ORG=Citrus
Cit.30583.1.S1_at	7.25	8.44	2.28	0.002			C37_14227 /DEF=Section:11 Forward BEST NR:NP_919056.1 4e-27 putative ribosomal protein S29 [Oryza sativa (japonica cultivar-group)] gb|AAP68880.1| putative ribosomal protein S29 [Oryza sativa (japonic /REP_ORG=Citrus
Cit.3811.1.S1_s_at	10.36	11.55	2.28	4.01e-06	LOC102630289	alkaline/neutral invertase CINV2-like	C37_04832 /DEF=Section:2 Forward ESTs:4 BEST NR:CAA76145.1 1e-128 neutral invertase [Daucus carota] /REP_ORG=Citrus
Cit.20384.1.S1_s_at	10.55	11.74	2.28	0.0191	LOC102615554	minor allergen Alt a 7-like	C37_42074 /DEF=Section:8 Forward BEST NR: /REP_ORG=Citrus	0045892 // negative regulation of transcription, DNA-templated // inferred from electronic annotation; 0055114 // oxidation-reduction process // inferred from electronic annotation		0010181 // FMN binding // inferred from electronic annotation; 0016491 // oxidoreductase activity // inferred from electronic annotation
Cit.32853.1.S1_at	4.85	6.04	2.27	0.0002			C37_24605 /DEF=Section:12 Forward BEST NR:AAM66129.1 3e-20 unknown [Arabidopsis thaliana] dbj|BAB02307.1| unnamed protein product [Arabidopsis thaliana] ref|NP_566525.1| expressed protein [Arabidopsi /REP_ORG=Citrus
Cit.10281.1.S1_s_at	8.27	9.45	2.27	0.0078	LOC102625147	CBL-interacting serine/threonine-protein kinase 6-like	C37_13849 /DEF=Section:2 Forward ESTs:14 BEST NR:AAK93728.1 6e-84 putative protein kinase [Arabidopsis thaliana] gb|AAK59551.1| putative protein kinase [Arabidopsis thaliana] emb|CAB79814.1| putative protei /REP_ORG=Citrus
Cit.20624.1.S1_s_at	7.24	8.42	2.27	0.0082	LOC102624808	elicitor-responsive protein 1-like	C37_44891 /DEF=Section:8 Forward BEST NR:BAC41817.1 4e-41 putative elicitor responsive/phloem [Arabidopsis thaliana] emb|CAB75905.1| elicitor responsive/phloem-like protein [Arabidopsis thaliana] pi /REP_ORG=Citrus
Cit.23344.1.S1_at	8.33	9.51	2.27	1.99e-05			C37_37527 /DEF=Section:9 Reversed BEST NR:CAC20842.1 5e-29 receptor protein kinase [Pinus sylvestris] /REP_ORG=Citrus
Cit.29504.1.S1_s_at	9.2	10.38	2.27	1.02e-05	LOC102609852; LOC102623495; LOC102623785; LOC102624300	tetrahydrocannabinolic acid synthase-like; inactive tetrahydrocannabinolic acid synthase-like	C37_03406 /DEF=Section:11 Forward BEST NR:BAB33033.1 1e-57 CPRD2 [Vigna unguiculata] /REP_ORG=Citrus
Cit.9300.1.S1_s_at	11.85	13.03	2.26	0.0008	LOC102631454	probable carboxylesterase 15-like	C37_12643 /DEF=Section:2 Forward ESTs:3 BEST NR:BAA74434.1 3e-69 similar to hsr203J [Lycopersicon esculentum] /REP_ORG=Citrus	0008152 // metabolic process // inferred from electronic annotation		0016787 // hydrolase activity // inferred from electronic annotation
Cit.17272.1.S1_s_at	7.93	9.11	2.26	0.0005	LOC102606798	uncharacterized LOC102606798	C37_06766 /DEF=Section:3 Forward ESTs:2 BEST NR:BAB09965.1 3e-11 unnamed protein product [Arabidopsis thaliana] /REP_ORG=Citrus
Cit.17325.1.S1_at	10	11.17	2.25	5.48e-05			C37_07637 /DEF=Section:3 Forward ESTs:2 BEST NR:AAM18791.1 7e-30 immuno-reactant natriuretic peptide-like protein [Erucastrum strigosum] /REP_ORG=Citrus
Cit.6852.1.S1_at	9.56	10.73	2.25	4.84e-05			C37_09046 /DEF=Section:2 Forward ESTs:3 BEST NR:XP_482984.1 1e-44 putative flavonol synthase [Oryza sativa (japonica cultivar-group)] dbj|BAD10270.1| putative flavonol synthase [Oryza sativa (japonica culti /REP_ORG=Citrus
Cit.9288.1.S1_s_at	11.05	12.22	2.24	4.82e-05	LOC102608949	ferredoxin-3, chloroplastic-like	C37_12629 /DEF=Section:2 Forward ESTs:2 BEST NR:CAA87068.1 2e-79 non-photosynthetic ferredoxin [Citrus sinensis] pir||S62722 ferredoxin [2Fe-2S] fd1 precursor, non-photosynthetic - sweet orange /REP_ORG=Citrus	0022900 // electron transport chain // inferred from electronic annotation		0009055 // electron carrier activity // inferred from electronic annotation; 0046872 // metal ion binding // inferred from electronic annotation; 0051536 // iron-sulfur cluster binding // inferred from electronic annotation; 0051537 // 2 iron, 2 sulfur cluster binding // inferred from electronic annotation
Cit.2448.1.S1_s_at	11.48	12.65	2.24	3.72e-06	LOC102619206	early nodulin-93-like	C37_03097 /DEF=Section:2 Forward ESTs:6 BEST NR:CAB65283.1 9e-31 Enod93 protein [Medicago sativa subsp. x varia] /REP_ORG=Citrus		0016020 // membrane // inferred from electronic annotation; 0016021 // integral component of membrane // inferred from electronic annotation
Cit.39791.1.S1_s_at	8.84	10.01	2.24	0.0081	LOC102609145	peroxisomal (S)-2-hydroxy-acid oxidase-like	C37_46482 /DEF=Section:12 Forward BEST NR:1803516A 3e-82 glycolate oxidase /REP_ORG=Citrus
Cit.12609.1.S1_at	6.87	8.03	2.24	0.0033			C37_16754 /DEF=Section:2 Forward ESTs:9 BEST NR:NP_563664.1 2e-37 expressed protein [Arabidopsis thaliana] pir||C86158 hypothetical protein F22D16.19 - Arabidopsis thaliana /REP_ORG=Citrus
Cit.34982.1.S1_at	8.91	10.07	2.23	0.0174			C37_27809 /DEF=Section:12 Forward BEST NR:NP_915208.1 5e-17 putative MRP-like ABC transporter [Oryza sativa (japonica cultivar-group)] emb|CAD59602.1| MRP-like ABC transporter [Oryza sativa (japonica /REP_ORG=Citrus
Cit.29533.1.S1_s_at	8.99	10.14	2.23	0.0003	LOC102614444	ethylene-responsive transcription factor 5-like	C37_03862 /DEF=Section:11 Forward BEST NR:BAA97157.1 9e-47 ethylene responsive element binding factor 5 (ATERF5) [Arabidopsis thaliana] /REP_ORG=Citrus
Cit.26955.1.S1_at	6.34	7.5	2.22	1.48e-06			C37_34880 /DEF=Section:10 Reversed BEST NR:AAM91802.1 1e-29 putative ATP-dependent Clp protease ATP-binding subunit ClpD, ERD1 protein precursor [Arabidopsis thaliana] gb|AAK59617.1| putative ATP-depe /REP_ORG=Citrus
Cit.11356.1.S1_s_at	11.27	12.42	2.22	0.0001	LOC102614940	uncharacterized LOC102614940	C37_15189 /DEF=Section:2 Forward ESTs:7 BEST NR:AAM73656.1 4e-80 AER [Nicotiana tabacum] /REP_ORG=Citrus
Cit.927.1.S1_at	5.13	6.28	2.22	0.0006			C37_01174 /DEF=Section:2 Forward ESTs:8 BEST NR:AAB71420.1 1e-138 calreticulin [Ricinus communis] gb|AAB71419.1| calreticulin [Ricinus communis] pir||T10172 calreticulin - castor bean /REP_ORG=Citrus
Cit.27935.1.S1_s_at	8.21	9.36	2.22	0.0003	LOC102612245	probable WRKY transcription factor 23-like	C37_37353 /DEF=Section:10 Reversed BEST NR:AAP12887.1 1e-46 At2g47260 [Arabidopsis thaliana] dbj|BAC42556.1| putative WRKY-type DNA binding protein [Arabidopsis thaliana] gb|AAB63826.1| putative WRKY- /REP_ORG=Citrus	0006355 // regulation of transcription, DNA-templated // inferred from electronic annotation		0003700 // transcription factor activity, sequence-specific DNA binding // inferred from electronic annotation; 0043565 // sequence-specific DNA binding // inferred from electronic annotation
Cit.6134.1.S1_at	4.74	5.89	2.21	0.0041	LOC102617626	transcription factor bHLH92-like	C37_07894 /DEF=Section:2 Forward ESTs:3 BEST NR:AAM20352.1 7e-35 unknown protein [Arabidopsis thaliana] gb|AAL38831.1| unknown protein [Arabidopsis thaliana] dbj|BAB11628.1| unnamed protein product [Arabid /REP_ORG=Citrus			0046983 // protein dimerization activity // inferred from electronic annotation
Cit.24380.1.S1_at	6.35	7.49	2.21	0.0449			C37_41343 /DEF=Section:9 Reversed BEST NR:BAD35462.1 1e-53 putative allyl alcohol dehydrogenase [Oryza sativa (japonica cultivar-group)] /REP_ORG=Citrus
Cit.20042.1.S1_at	6.27	7.41	2.21	0.0006	LOC102617405	protein IDA-like	C37_29314 /DEF=Section:8 Forward BEST NR: /REP_ORG=Citrus
Cit.33180.1.S1_at	8.27	9.41	2.2	0.0136			C37_25030 /DEF=Section:12 Forward BEST NR:NP_913492.1 2e-42 unnamed protein product [Oryza sativa (japonica cultivar-group)] /REP_ORG=Citrus
Cit.18594.1.S1_at	5.1	6.24	2.2	0.0004			C37_24952 /DEF=Section:8 Forward BEST NR:AAD38041.1 3e-07 wax synthase [Simmondsia chinensis] pir||T48903 wax synthase [imported] - Simmondsia chinensis /REP_ORG=Citrus
Cit.16733.1.S1_at	7.33	8.47	2.2	0.0022			C37_22778 /DEF=Section:2 Forward ESTs:2 BEST NR: /REP_ORG=Citrus
Cit.36200.1.S1_at	8.13	9.27	2.2	2.33e-05			C37_33680 /DEF=Section:12 Forward BEST NR:NP_909208.1 4e-42 putative peptide transport protein [Oryza sativa (japonica cultivar-group)] dbj|BAB16458.1| putative peptide transport protein [Oryza sativa /REP_ORG=Citrus
Cit.11178.1.S1_s_at	11.58	12.72	2.2	0.0003	LOC102618290	auxin-induced in root cultures protein 12-like	C37_14964 /DEF=Section:2 Forward ESTs:17 BEST NR:CAC37357.1 4e-79 putative membrane protein [Solanum tuberosum] /REP_ORG=Citrus
Cit.11230.1.S1_s_at	8.14	9.27	2.2	2.08e-05	LOC102620601	taxadien-5-alpha-ol O-acetyltransferase-like	C37_15032 /DEF=Section:2 Forward ESTs:5 BEST NR:BAB16426.1 4e-78 elicitor inducible gene product EIG-I24 [Nicotiana tabacum] /REP_ORG=Citrus	0008152 // metabolic process // inferred from electronic annotation		0016747 // transferase activity, transferring acyl groups other than amino-acyl groups // inferred from electronic annotation
Cit.5298.1.S1_at	8.98	10.12	2.2	2.05e-06			C37_06710 /DEF=Section:2 Forward ESTs:5 BEST NR:AAU15183.1 1e-80 At4g02860 [Arabidopsis thaliana] emb|CAB77771.1| putative protein [Arabidopsis thaliana] ref|NP_192195.1| phenazine biosynthesis PhzC/PhzF f /REP_ORG=Citrus
Cit.9974.1.S1_s_at	6.54	7.67	2.19	0.0189	LOC102626892	DNA ligase 1-like	C37_13474 /DEF=Section:2 Forward ESTs:14 BEST NR:AAO14625.1 3e-49 hypothetical protein [Prunus persica] /REP_ORG=Citrus
Cit.7906.1.S1_at	10.04	11.17	2.19	0.0121	LOC102617471	cytochrome P450 83B1-like	C37_10851 /DEF=Section:2 Forward ESTs:2 BEST NR:AAM61746.1 6e-65 cytochrome P450 monooxygenase [Arabidopsis thaliana] dbj|BAA28531.1| cytochrome P450 monooxygenase [Arabidopsis thaliana] emb|CAB79868.1| cy /REP_ORG=Citrus
Cit.17280.1.S1_at	7.38	8.51	2.19	7.52e-06			C37_06818 /DEF=Section:3 Forward ESTs:3 BEST NR:AAK27239.1 4e-36 putative lipase [Arabidopsis thaliana] gb|AAP31958.1| At1g10740 [Arabidopsis thaliana] gb|AAM53307.1| putative lipase [Arabidopsis thaliana] /REP_ORG=Citrus
Cit.31262.1.S1_at	7.29	8.42	2.19	3.06e-06	LOC102620725	hypothetical protein	C37_21518 /DEF=Section:11 Forward BEST NR:BAC43385.1 9e-05 unknown protein [Arabidopsis thaliana] dbj|BAB09473.1| unnamed protein product [Arabidopsis thaliana] gb|AAO64067.1| unknown protein [Arabid /REP_ORG=Citrus
Cit.8277.1.S1_x_at	5.03	6.16	2.19	0.0314			C37_11366 /DEF=Section:2 Forward ESTs:18 BEST NR:CAA93847.1 1e-163 chitinase [Citrus sinensis] pir||T10106 chitinase (EC 3.2.1.14) (class II, acidic) precursor - sweet orange /REP_ORG=Citrus
Cit.7497.1.S1_at	5.79	6.92	2.19	0.0003			C37_10185 /DEF=Section:2 Forward ESTs:2 BEST NR:NP_680125.1 5e-23 ovate protein, putative [Arabidopsis thaliana] /REP_ORG=Citrus
Cit.25231.1.S1_x_at	8.27	9.4	2.18	0.008			C37_29815 /DEF=Section:10 Reversed BEST NR: /REP_ORG=Citrus
Cit.27781.1.S1_at	8.13	9.25	2.18	0.0012			C37_36915 /DEF=Section:10 Reversed BEST NR:AAM98294.1 3e-09 At5g40850/MHK7_8 [Arabidopsis thaliana] dbj|BAB11347.1| urophorphyrin III methylase [Arabidopsis thaliana] gb|AAL84983.1| AT5g40850/MHK7_8 [ /REP_ORG=Citrus
Cit.18660.1.S1_at	7.47	8.59	2.18	0.0026			C37_25110 /DEF=Section:8 Forward BEST NR: /REP_ORG=Citrus
Cit.18730.1.S1_at	12.25	13.37	2.17	0.0132			C37_25320 /DEF=Section:8 Forward BEST NR:CAG09153.1 1e-04 unnamed protein product [Tetraodon nigroviridis] /REP_ORG=Citrus
Cit.16478.1.S1_at	5.94	7.06	2.17	0.0001			C37_22382 /DEF=Section:2 Forward ESTs:2 BEST NR:XP_465810.1 4e-20 putative Ras-GTPase-activating protein binding protein 1 [Oryza sativa (japonica cultivar-group)] dbj|BAD23032.1| putative Ras-GTPase-activa /REP_ORG=Citrus
Cit.30079.1.S1_at	4.78	5.89	2.17	0.0002			C37_09281 /DEF=Section:11 Forward BEST NR:AAM61215.1 6e-18 anthranilate N-benzoyltransferase [Arabidopsis thaliana] /REP_ORG=Citrus
Cit.14633.1.S1_s_at	7.95	9.06	2.17	2.06e-06	LOC102617107	solute carrier family 35 member F5-like	C37_19395 /DEF=Section:2 Forward ESTs:2 BEST NR:AAM47365.1 5e-66 AT4g32140/F10N7_50 [Arabidopsis thaliana] emb|CAB79932.1| putative protein [Arabidopsis thaliana] emb|CAA16575.1| putative protein [Arabidop /REP_ORG=Citrus
Cit.3643.1.S1_at	8.52	9.64	2.17	0.0008	LOC102615351	alkaline/neutral invertase CINV2-like	C37_04596 /DEF=Section:2 Forward ESTs:3 BEST NR:XP_466154.1 7e-80 putative alkaline/neutral invertase [Oryza sativa (japonica cultivar-group)] dbj|BAD33266.1| putative alkaline/neutral invertase [Oryza sati /REP_ORG=Citrus
Cit.23407.1.S1_s_at	7.03	8.14	2.17	2.83e-07	LOC102628323	uncharacterized LOC102628323	C37_37803 /DEF=Section:9 Reversed BEST NR:BAB09184.1 5e-39 N-hydroxycinnamoyl/benzoyltransferase-like protein [Arabidopsis thaliana] ref|NP_199097.1| transferase family protein [Arabidopsis thaliana] /REP_ORG=Citrus
Cit.23364.1.S1_at	8.49	9.6	2.16	0.0188			C37_37630 /DEF=Section:9 Reversed BEST NR:CAB85903.1 4e-58 beta-1,3 glucanase [Pisum sativum] pir||T50645 glucan endo-1,3-beta-D-glucosidase (EC 3.2.1.39) [imported] - garden pea /REP_ORG=Citrus
Cit.19437.1.S1_x_at	5.3	6.41	2.16	0.0136			C37_28077 /DEF=Section:8 Forward BEST NR:AAK58599.1 1e-112 ethylene-induced esterase [Citrus sinensis] /REP_ORG=Citrus
Cit.478.1.S1_at	9.12	10.23	2.16	0.0017			C37_00584 /DEF=Section:2 Forward ESTs:30 BEST NR:NP_179907.1 2e-59 UDP-glucoronosyl/UDP-glucosyl transferase family protein [Arabidopsis thaliana] /REP_ORG=Citrus
Cit.12749.1.S1_at	4.02	5.13	2.16	4.1e-07			C37_16943 /DEF=Section:2 Forward ESTs:8 BEST NR:BAD80839.1 4e-66 2-Hydroxyisoflavanone dehydratase [Glycyrrhiza echinata] /REP_ORG=Citrus
Cit.35636.1.S1_s_at	7.17	8.28	2.16	1.24e-05			C37_29120 /DEF=Section:12 Forward BEST NR:AAP40475.1 2e-61 putative protein kinase [Arabidopsis thaliana] /REP_ORG=Citrus
Cit.11578.1.S1_s_at	8.86	9.97	2.16	4.96e-06	LOC102624375	uncharacterized LOC102624375	C37_15460 /DEF=Section:2 Forward ESTs:12 BEST NR:CAG14983.1 3e-76 putative universal stress protein [Cicer arietinum] /REP_ORG=Citrus
Cit.964.1.S1_s_at	11.3	12.41	2.16	2.03e-05	LOC102623814	phospho-2-dehydro-3-deoxyheptonate aldolase 1, chloroplastic-like	C37_01217 /DEF=Section:2 Forward ESTs:25 BEST NR:CAA75092.1 1e-148 3-deoxy-D-arabino-heptulosonate 7-phosphate synthase [Morinda citrifolia] /REP_ORG=Citrus
Cit.34205.1.S1_at	7.07	8.18	2.15	0.0022			C37_26825 /DEF=Section:12 Forward BEST NR:CAC37358.1 2e-23 putative membrane protein [Solanum tuberosum] /REP_ORG=Citrus
Cit.17388.1.S1_at	7.5	8.6	2.15	2.58e-07	LOC102628962	BON1-associated protein 2-like	C37_08414 /DEF=Section:3 Forward ESTs:3 BEST NR:NP_182100.1 7e-28 C2 domain-containing protein [Arabidopsis thaliana] pir||T02471 hypothetical protein At2g45760 [imported] - Arabidopsis thaliana /REP_ORG=Citrus
Cit.13218.1.S1_s_at	9.34	10.44	2.15	8.12e-05	LOC102612381	caffeoylshikimate esterase-like	C37_17513 /DEF=Section:2 Forward ESTs:4 BEST NR:NP_568327.1 1e-101 hydrolase, alpha/beta fold family protein [Arabidopsis thaliana] gb|AAK25929.1| putative lipase [Arabidopsis thaliana] /REP_ORG=Citrus
Cit.3096.1.S1_s_at	9.5	10.6	2.14	0.0011			C37_03915 /DEF=Section:2 Forward ESTs:5 BEST NR:AAG12251.1 1e-102 guanylate kinase [Nicotiana tabacum] /REP_ORG=Citrus
Cit.30823.1.S1_at	8.87	9.97	2.14	1.92e-05	LOC102612322	4-coumarate--CoA ligase-like 10-like	C37_18226 /DEF=Section:11 Forward BEST NR:NP_190468.1 1e-102 AMP-dependent synthetase and ligase family protein [Arabidopsis thaliana] /REP_ORG=Citrus	0008152 // metabolic process // inferred from electronic annotation		0003824 // catalytic activity // inferred from electronic annotation
Cit.17124.1.S1_at	8.41	9.51	2.14	0.0059	LOC102629320	ethylene-responsive transcription factor 13-like	C37_03836 /DEF=Section:3 Forward ESTs:10 BEST NR:NP_182011.1 3e-27 ethylene-responsive element-binding protein, putative [Arabidopsis thaliana] /REP_ORG=Citrus	0006351 // transcription, DNA-templated // inferred from electronic annotation; 0006355 // regulation of transcription, DNA-templated // inferred from electronic annotation	0005634 // nucleus // inferred from electronic annotation	0003677 // DNA binding // inferred from electronic annotation; 0003700 // transcription factor activity, sequence-specific DNA binding // inferred from electronic annotation
Cit.38135.1.S1_at	5.73	6.83	2.14	5.89e-05			C37_44061 /DEF=Section:12 Forward BEST NR:NP_176205.1 7e-29 matrixin family protein [Arabidopsis thaliana] gb|AAD14473.1| Strong similarity to gi|2829864 F3I6.6 zinc metalloproteinase /REP_ORG=Citrus
Cit.29356.1.S1_x_at	10.68	11.78	2.14	0.0128			C37_00824 /DEF=Section:11 Forward BEST NR:AAG38518.1 1e-61 miraculin-like protein 2 [Citrus x paradisi] /REP_ORG=Citrus
Cit.40346.1.S1_at	5.43	6.53	2.14	1.3e-07			C37_47348 /DEF=Section:12 Forward BEST NR:CAB82980.1 9e-53 putative protein kinase [Arabidopsis thaliana] ref|NP_195827.1| protein kinase-related [Arabidopsis thaliana] pir||T48228 probable protein k /REP_ORG=Citrus
Cit.35871.1.S1_at	5.29	6.39	2.14	6.23e-05			C37_30026 /DEF=Section:12 Forward BEST NR:CAB40779.1 2e-14 hypothetical protein [Arabidopsis thaliana] emb|CAB78386.1| hypothetical protein [Arabidopsis thaliana] pir||T06301 hypothetical protein T9E /REP_ORG=Citrus
Cit.8519.1.S1_x_at	5.25	6.34	2.14	1.14e-06			C37_11667 /DEF=Section:2 Forward ESTs:9 BEST NR:CAA66037.1 1e-105 peroxidase [Populus balsamifera subsp. trichocarpa] /REP_ORG=Citrus
Cit.6160.1.S1_at	3.64	4.73	2.14	0.0012			C37_07936 /DEF=Section:2 Forward ESTs:4 BEST NR:NP_180810.1 1e-79 protein kinase family protein [Arabidopsis thaliana] pir||T02550 NPK1-related protein kinase homolog T26B15.7 - Arabidopsis thaliana /REP_ORG=Citrus
Cit.8105.1.S1_s_at	11.32	12.41	2.14	1.45e-08	LOC102578015	NAD-dependent glyceraldehyde-3-phosphate dehydrogenase	C37_11112 /DEF=Section:2 Forward ESTs:16 BEST NR:JQ1287 1e-154 glyceraldehyde-3-phosphate dehydrogenase (phosphorylating) (EC 1.2.1.12), cytosolic - Arabidopsis thaliana gb|AAA32796.1| glyceraldehyde-3- /REP_ORG=Citrus	0055114 // oxidation-reduction process // inferred from electronic annotation		0004365 // glyceraldehyde-3-phosphate dehydrogenase (NAD+) (phosphorylating) activity // inferred from electronic annotation; 0016491 // oxidoreductase activity // inferred from electronic annotation; 0016620 // oxidoreductase activity, acting on the aldehyde or oxo group of donors, NAD or NADP as acceptor // inferred from electronic annotation
Cit.29601.1.S1_s_at	10.02	11.12	2.14	4.03e-06	LOC102630289	alkaline/neutral invertase CINV2-like	C37_04831 /DEF=Section:11 Forward BEST NR:CAA76145.1 1e-140 neutral invertase [Daucus carota] /REP_ORG=Citrus
Cit.29048.1.S1_s_at	12.08	13.18	2.13	1.76e-06	LOC102614737	glutathione S-transferase-like	C37_42316 /DEF=Section:10 Reversed BEST NR: /REP_ORG=Citrus
Cit.25561.1.S1_x_at	5.02	6.12	2.13	8.81e-06			C37_30917 /DEF=Section:10 Reversed BEST NR:AAS75891.1 2e-32 auxin-repressed protein [Solanum virginianum] /REP_ORG=Citrus
Cit.16598.1.S1_at	4.97	6.07	2.13	0.0008			C37_22568 /DEF=Section:2 Forward ESTs:2 BEST NR:AAM19707.1 2e-13 putative RING zinc finger protein-like protein [Thellungiella halophila] /REP_ORG=Citrus
Cit.16841.1.S1_at	7.3	8.39	2.13	0.0033			C37_22946 /DEF=Section:2 Forward ESTs:2 BEST NR:BAB01050.1 8e-05 unnamed protein product [Arabidopsis thaliana] emb|CAC19845.1| NIMIN-2 protein [Arabidopsis thaliana] ref|NP_683594.1| NPR1/NIM1-interacting /REP_ORG=Citrus
Cit.33130.1.S1_at	4.49	5.58	2.13	0.0009			C37_24953 /DEF=Section:12 Forward BEST NR:AAK53805.1 7e-15 membrane protein Mlo12 [Arabidopsis thaliana] gb|AAC28997.2| similar to Mlo proteins from H. vulgare [Arabidopsis thaliana] sp|O80961|ML12_A /REP_ORG=Citrus
Cit.11856.1.S1_at	9.4	10.49	2.12	5.73e-05	AOS	allene oxide synthase	C37_15801 /DEF=Section:2 Forward ESTs:10 BEST NR:AAO72741.1 0.0 allene oxide synthase [Citrus sinensis] /REP_ORG=Citrus	0055114 // oxidation-reduction process // inferred from electronic annotation		0004497 // monooxygenase activity // inferred from electronic annotation; 0005506 // iron ion binding // inferred from electronic annotation; 0016705 // oxidoreductase activity, acting on paired donors, with incorporation or reduction of molecular oxygen // inferred from electronic annotation; 0020037 // heme binding // inferred from electronic annotation; 0046872 // metal ion binding // inferred…
Cit.6005.1.S1_at	8.01	9.1	2.12	1.54e-05	LOC102611306	probable carboxylesterase 16-like	C37_07705 /DEF=Section:2 Forward ESTs:2 BEST NR:BAB02127.1 1e-89 unnamed protein product [Arabidopsis thaliana] ref|NP_189367.1| expressed protein [Arabidopsis thaliana] /REP_ORG=Citrus
Cit.18720.1.S1_s_at	10.26	11.34	2.12	4.45e-05	LOC102626688	uncharacterized LOC102626688	C37_25267 /DEF=Section:8 Forward BEST NR: /REP_ORG=Citrus
Cit.9704.1.S1_at	8.45	9.53	2.12	0.0028			C37_13159 /DEF=Section:2 Forward ESTs:11 BEST NR:CAA03908.1 1e-108 beta-1,3-glucanase [Citrus sinensis] pir||T10119 glucan endo-1,3-beta-D-glucosidase (EC 3.2.1.39) - sweet orange /REP_ORG=Citrus
Cit.31072.1.S1_at	9.02	10.1	2.12	0.0125	LOC102627448	putative E3 ubiquitin-protein ligase LIN-like	C37_20517 /DEF=Section:11 Forward BEST NR:NP_913492.1 1e-51 unnamed protein product [Oryza sativa (japonica cultivar-group)] /REP_ORG=Citrus
Cit.39117.1.S1_at	9	10.08	2.12	3.27e-05	LOC102617646	probable 2-oxoglutarate/Fe(II)-dependent dioxygenase-like	C37_45342 /DEF=Section:12 Forward BEST NR:XP_482984.1 7e-32 putative flavonol synthase [Oryza sativa (japonica cultivar-group)] dbj|BAD10270.1| putative flavonol synthase [Oryza sativa (japonica culti /REP_ORG=Citrus
Cit.24582.1.S1_at	4.93	6.01	2.12	7.1e-06			C37_41866 /DEF=Section:9 Reversed BEST NR:AAL99200.1 1e-105 p-coumaroyl shikimate 3 -hydroxylase isoform 1 [Ocimum basilicum] /REP_ORG=Citrus
Cit.33196.1.S1_at	5.73	6.81	2.11	7.93e-08	LOC102613760	protein YLS9-like	C37_25070 /DEF=Section:12 Forward BEST NR:AAF23842.1 7e-70 F1E22.7 [Arabidopsis thaliana] /REP_ORG=Citrus
Cit.26115.1.S1_s_at	10.6	11.68	2.11	4.42e-07	LOC102629591	tryptophan synthase-like	C37_32544 /DEF=Section:10 Reversed BEST NR:NP_198669.1 9e-65 tryptophan synthase-related [Arabidopsis thaliana] dbj|BAB10143.1| tryptophan synthase beta chain [Arabidopsis thaliana] gb|AAL91238.1| tryp /REP_ORG=Citrus
AFFX-Cit-gapc-M_s_at	11.36	12.44	2.11	2.74e-08			Citrus /GEN=gapc /DB_XREF=C37_11112 /FEA=mRNA /DEF=Section:2 Forward ESTs:16 BEST NR:JQ1287 1e-154 glyceraldehyde-3-phosphate dehydrogenase (phosphorylating) (EC 1.2.1.12), cytosolic - Arabidopsis thaliana gb|AAA32796.1| glyceraldehyde-3-
Cit.37645.1.S1_at	5.39	6.47	2.11	0.0003			C37_43551 /DEF=Section:12 Forward BEST NR:A48084 5e-33 STE11 protein kinase homolog NPK1 - common tobacco /REP_ORG=Citrus
Cit.8157.1.S1_s_at	12.89	13.96	2.11	7.85e-05	LOC102617232; LOC102622674	caffeoyl-CoA O-methyltransferase-like	C37_11191 /DEF=Section:2 Forward ESTs:33 BEST NR:T09757 1e-105 caffeoyl-CoA O-methyltransferase (EC 2.1.1.104) - quaking aspen gb|AAA80651.1| caffeoyl-CoA 3-O-methyltransferase sp|Q43095|CAMT_POPTM Caffe /REP_ORG=Citrus
Cit.35267.1.S1_at	5.11	6.19	2.1	0.0003	LOC102609656	transcription factor RAX2-like	C37_28326 /DEF=Section:12 Forward BEST NR:NP_201380.1 2e-55 myb family transcription factor (MYB68) [Arabidopsis thaliana] pir||T05891 myb-related protein homolog F6H11.100 - Arabidopsis thaliana /REP_ORG=Citrus
Cit.5928.1.S1_at	5.31	6.38	2.1	1.88e-06			C37_07594 /DEF=Section:2 Forward ESTs:2 BEST NR: /REP_ORG=Citrus
Cit.11208.1.S1_at	10.59	11.66	2.1	0.0002	LOC102621261	bifunctional riboflavin biosynthesis protein RIBA 1, chloroplastic-like	C37_15002 /DEF=Section:2 Forward ESTs:16 BEST NR:BAB09861.1 1e-119 GTP cyclohydrolase II; 3,4-dihydroxy-2-butanone-4-phoshate synthase [Arabidopsis thaliana] emb|CAA03884.1| GTP cyclohydrolase II / 3,4-dihyd /REP_ORG=Citrus
Cit.7382.1.S1_at	9.58	10.65	2.1	3.42e-08	LOC102607253	probable carboxylesterase 5-like	C37_10000 /DEF=Section:2 Forward ESTs:2 BEST NR:BAD35206.1 2e-71 putative PrMC3 [Oryza sativa (japonica cultivar-group)] dbj|BAD35309.1| putative PrMC3 [Oryza sativa (japonica cultivar-group)] /REP_ORG=Citrus
Cit.6716.1.S1_at	8.7	9.77	2.1	0.0004			C37_08824 /DEF=Section:2 Forward ESTs:3 BEST NR:AAO86843.1 2e-68 hypothetical protein [Arabidopsis thaliana] /REP_ORG=Citrus
Cit.3450.1.S1_at	11.47	12.53	2.09	0.0009	NAC	NAC domain-containing protein 2-like	C37_04365 /DEF=Section:2 Forward ESTs:7 BEST NR:CAC42087.1 8e-84 putative NAC domain protein [Solanum tuberosum] /REP_ORG=Citrus	0006351 // transcription, DNA-templated // inferred from electronic annotation; 0006355 // regulation of transcription, DNA-templated // inferred from electronic annotation	0005634 // nucleus // inferred from electronic annotation	0003677 // DNA binding // inferred from electronic annotation
Cit.21853.1.S1_at	6.53	7.6	2.09	1.42e-06			C37_29418 /DEF=Section:9 Reversed BEST NR:NP_199097.1 3e-22 transferase family protein [Arabidopsis thaliana] dbj|BAB09184.1| N-hydroxycinnamoyl/benzoyltransferase-like protein [Arabidopsis /REP_ORG=Citrus
Cit.13420.1.S1_at	10.77	11.84	2.09	6.51e-06	LOC102612322	4-coumarate--CoA ligase-like 10-like	C37_17774 /DEF=Section:2 Forward ESTs:7 BEST NR:AAL29212.1 1e-107 putative acyl-CoA synthetase [Capsicum annuum] /REP_ORG=Citrus	0008152 // metabolic process // inferred from electronic annotation		0003824 // catalytic activity // inferred from electronic annotation
Cit.17520.1.S1_at	5.9	6.96	2.09	0.0189	C4H1	cinnamate 4-hydroxylase CYP73	C37_10241 /DEF=Section:3 Forward ESTs:2 BEST NR:AAF66065.1 0.0 cinnamate 4-hydroxylase CYP73 [Citrus sinensis] /REP_ORG=Citrus	0055114 // oxidation-reduction process // inferred from electronic annotation		0004497 // monooxygenase activity // inferred from electronic annotation; 0005506 // iron ion binding // inferred from electronic annotation; 0016491 // oxidoreductase activity // inferred from electronic annotation; 0016705 // oxidoreductase activity, acting on paired donors, with incorporation or reduction of molecular oxygen // inferred from electronic annotation; 0020037 // heme binding // in…
Cit.3841.1.S1_at	9.73	10.79	2.09	2.43e-05	LOC102630233	organic cation/carnitine transporter 4-like	C37_04867 /DEF=Section:2 Forward ESTs:10 BEST NR:BAB02242.1 1e-117 organic anion transporter-like protein [Arabidopsis thaliana] gb|AAR23714.1| At3g20660 [Arabidopsis thaliana] /REP_ORG=Citrus	0055085 // transmembrane transport // inferred from electronic annotation	0016020 // membrane // inferred from electronic annotation; 0016021 // integral component of membrane // inferred from electronic annotation	0005215 // transporter activity // inferred from electronic annotation; 0022857 // transmembrane transporter activity // inferred from electronic annotation
Cit.30355.1.S1_at	6.43	7.49	2.09	0.0004			C37_10619 /DEF=Section:11 Forward BEST NR:BAB60721.1 6e-23 glucosyltransferase [Nicotiana tabacum] /REP_ORG=Citrus
Cit.7132.1.S1_s_at	9.47	10.54	2.09	2.05e-05	LOC102624889	uncharacterized LOC102624889	C37_09584 /DEF=Section:2 Forward ESTs:2 BEST NR:NP_187383.1 6e-29 GTP cyclohydrolase I [Arabidopsis thaliana] gb|AAF20219.1| GTP cyclohydrolase I [Arabidopsis thaliana] /REP_ORG=Citrus
Cit.5493.1.S1_s_at	5.45	6.52	2.09	0.0002	LOC102623577	uncharacterized LOC102623577	C37_06987 /DEF=Section:2 Forward ESTs:2 BEST NR:DAA02279.1 2e-10 TPA: DVL8 [Arabidopsis thaliana] /REP_ORG=Citrus
Cit.10529.1.S1_s_at	6.06	7.13	2.09	5.03e-05	LOC102619448	trans-resveratrol di-O-methyltransferase-like	C37_14173 /DEF=Section:2 Forward ESTs:3 BEST NR:AAM23005.1 2e-76 orcinol O-methyltransferase [Rosa hybrid cultivar] emb|CAD29459.1| orcinol O-methyltransferase [Rosa chinensis] emb|CAH05078.1| orcinol O-me /REP_ORG=Citrus
Cit.6164.1.S1_at	8.27	9.33	2.09	0.0059			C37_07941 /DEF=Section:2 Forward ESTs:4 BEST NR: /REP_ORG=Citrus
Cit.19321.1.S1_at	6.51	7.57	2.09	0.0106	LOC102608763	equilibrative nucleotide transporter 3-like	C37_27550 /DEF=Section:8 Forward BEST NR: /REP_ORG=Citrus
Cit.7578.1.S1_at	7.98	9.03	2.08	7.42e-07			C37_10306 /DEF=Section:2 Forward ESTs:2 BEST NR:NP_173332.1 1e-68 germin-like protein, putative [Arabidopsis thaliana] sp|Q9LMC9|GLT2_ARATH Germin-like protein subfamily T member 2 precursor /REP_ORG=Citrus
Cit.17124.1.S1_s_at	7.55	8.61	2.08	0.0366	LOC102629320	ethylene-responsive transcription factor 13-like	C37_03836 /DEF=Section:3 Forward ESTs:10 BEST NR:NP_182011.1 3e-27 ethylene-responsive element-binding protein, putative [Arabidopsis thaliana] /REP_ORG=Citrus	0006351 // transcription, DNA-templated // inferred from electronic annotation; 0006355 // regulation of transcription, DNA-templated // inferred from electronic annotation	0005634 // nucleus // inferred from electronic annotation	0003677 // DNA binding // inferred from electronic annotation; 0003700 // transcription factor activity, sequence-specific DNA binding // inferred from electronic annotation
Cit.38637.1.S1_at	8.07	9.13	2.08	0.0058			C37_44579 /DEF=Section:12 Forward BEST NR:T06437 2e-37 calmodulin - garden pea gb|AAA92677.1| calmodulin-like protein /REP_ORG=Citrus
Cit.3519.1.S1_at	8.42	9.48	2.08	0.0025	LOC102628322	probable calcium-binding protein CML44-like	C37_04446 /DEF=Section:2 Forward ESTs:3 BEST NR: /REP_ORG=Citrus
Cit.13377.1.S1_s_at	7.19	8.24	2.08	0.0052	LOC102622961	serine/threonine-protein kinase SAPK3-like	C37_17715 /DEF=Section:2 Forward ESTs:2 BEST NR:T03692 1e-84 probable serine/threonine-specific protein kinase (EC 2.7.1.-) - rice /REP_ORG=Citrus
Cit.22421.1.S1_x_at	7.93	8.98	2.07	0.0023			C37_31619 /DEF=Section:9 Reversed BEST NR:AAG38518.1 2e-36 miraculin-like protein 2 [Citrus x paradisi] /REP_ORG=Citrus
Cit.18592.1.S1_at	3.69	4.74	2.07	0.0004			C37_24949 /DEF=Section:8 Forward BEST NR: /REP_ORG=Citrus
Cit.29321.1.S1_x_at	11.7	12.75	2.07	0.0034			C37_00075 /DEF=Section:11 Forward BEST NR:AAG38518.1 3e-59 miraculin-like protein 2 [Citrus x paradisi] /REP_ORG=Citrus
Cit.2114.1.S1_at	5.66	6.71	2.07	4.94e-07			C37_02666 /DEF=Section:2 Forward ESTs:4 BEST NR:BAC42538.1 3e-57 unknown protein [Arabidopsis thaliana] gb|AAO39937.1| At1g58170 [Arabidopsis thaliana] ref|NP_176113.1| disease resistance-responsive protei /REP_ORG=Citrus
Cit.13945.1.S1_at	9.67	10.72	2.07	9.04e-05			C37_18462 /DEF=Section:2 Forward ESTs:4 BEST NR:CAA39034.1 2e-84 heat stress transcription factor [Lycopersicon peruvianum] pir||S12361 heat shock transcription factor HSF24 - Peruvian tomato sp|P22335|HSF /REP_ORG=Citrus
Cit.5776.1.S1_s_at	6.06	7.11	2.07	0.0369			C37_07373 /DEF=Section:2 Forward ESTs:3 BEST NR: /REP_ORG=Citrus
Cit.16681.1.S1_at	9.42	10.47	2.07	3.4e-05			C37_22702 /DEF=Section:2 Forward ESTs:2 BEST NR:AAO42089.1 2e-49 putative receptor protein kinase [Arabidopsis thaliana] ref|NP_197965.1| leucine-rich repeat family protein / protein kinase family protein /REP_ORG=Citrus
Cit.3449.1.S1_s_at	11.36	12.4	2.06	0.0023	NAC	NAC domain-containing protein 2-like	C37_04364 /DEF=Section:2 Forward ESTs:3 BEST NR:AAM34766.1 9e-57 nam-like protein 3 [Petunia x hybrida] /REP_ORG=Citrus	0006351 // transcription, DNA-templated // inferred from electronic annotation; 0006355 // regulation of transcription, DNA-templated // inferred from electronic annotation	0005634 // nucleus // inferred from electronic annotation	0003677 // DNA binding // inferred from electronic annotation
Cit.31374.1.S1_at	9.91	10.95	2.06	2.18e-06	LOC102620707	geraniol 8-hydroxylase-like	C37_21943 /DEF=Section:11 Forward BEST NR:CAB85635.1 5e-64 putative ripening-related P-450 enzyme [Vitis vinifera] /REP_ORG=Citrus
Cit.24760.1.S1_at	7.34	8.39	2.06	8.41e-05			C37_42411 /DEF=Section:9 Reversed BEST NR:BAD53292.1 3e-56 putative serine/threonine kinase [Oryza sativa (japonica cultivar-group)] /REP_ORG=Citrus
Cit.26449.1.S1_at	5.61	6.65	2.06	0.0017			C37_33417 /DEF=Section:10 Reversed BEST NR:AAL79042.1 1e-50 NIMA-related protein kinase [Populus x canescens] /REP_ORG=Citrus
Cit.7624.1.S1_at	4.04	5.08	2.06	0.0004			C37_10372 /DEF=Section:2 Forward ESTs:2 BEST NR: /REP_ORG=Citrus
Cit.2928.1.S1_s_at	8.5	9.54	2.06	0.0023	LOC102628128	probable amino acid permease 7-like	C37_03701 /DEF=Section:2 Forward ESTs:3 BEST NR:CAE03052.2 2e-77 OSJNBa0089K21.6 [Oryza sativa (japonica cultivar-group)] ref|XP_472826.1| OSJNBa0089K21.6 [Oryza sativa (japonica cultivar-group)] /REP_ORG=Citrus
Cit.14037.1.S1_s_at	9.8	10.84	2.06	2.52e-06	LOC102630119	CDPK-related kinase 4-like	C37_18586 /DEF=Section:2 Forward ESTs:5 BEST NR:AAL30818.1 1e-106 calcium/calmodulin-dependent protein kinase CaMK1 [Nicotiana tabacum] /REP_ORG=Citrus
Cit.33145.1.S1_at	9.82	10.86	2.05	0.0012			C37_24981 /DEF=Section:12 Forward BEST NR:AAM66111.1 5e-23 unknown [Arabidopsis thaliana] dbj|BAB03064.1| unnamed protein product [Arabidopsis thaliana] ref|NP_566699.1| VQ motif-containing protein [ /REP_ORG=Citrus
Cit.20005.1.S1_at	10.52	11.55	2.05	0.0118			C37_29204 /DEF=Section:8 Forward BEST NR: /REP_ORG=Citrus
Cit.13383.1.S1_at	8.16	9.2	2.05	9.93e-05	LOC102620772	uncharacterized LOC102620772	C37_17723 /DEF=Section:2 Forward ESTs:8 BEST NR:AAM64871.1 2e-32 unknown [Arabidopsis thaliana] gb|AAM70535.1| At1g68440/T2E12_1 [Arabidopsis thaliana] gb|AAL25577.1| At1g68440/T2E12_1 [Arabidopsis thalian /REP_ORG=Citrus
Cit.26894.1.S1_at	6.04	7.08	2.05	0.0003	LOC102623408	RPM1-interacting protein 4-like	C37_34728 /DEF=Section:10 Reversed BEST NR: /REP_ORG=Citrus
Cit.4429.1.S1_at	6.47	7.5	2.05	0.0011			C37_05621 /DEF=Section:2 Forward ESTs:6 BEST NR:BAA88224.1 7e-62 myb-related transcription factor LBM4 [Nicotiana tabacum] /REP_ORG=Citrus
Cit.15695.1.S1_at	6.84	7.87	2.05	0.0025	LOC102609966	phospholipase A1-Ibeta2, chloroplastic-like	C37_21024 /DEF=Section:2 Forward ESTs:2 BEST NR:NP_567515.1 1e-89 lipase class 3 family protein [Arabidopsis thaliana] /REP_ORG=Citrus
Cit.28596.1.S1_at	7.72	8.75	2.05	0.0013			C37_40001 /DEF=Section:10 Reversed BEST NR:AAM63809.1 4e-10 transporter-like protein [Arabidopsis thaliana] /REP_ORG=Citrus
Cit.2927.1.S1_s_at	10.67	11.7	2.04	0.0018			C37_03700 /DEF=Section:2 Forward ESTs:6 BEST NR:XP_472826.1 1e-103 OSJNBa0089K21.6 [Oryza sativa (japonica cultivar-group)] emb|CAE03052.2| OSJNBa0089K21.6 [Oryza sativa (japonica cultivar-group)] /REP_ORG=Citrus
Cit.9634.1.S1_at	8.61	9.64	2.04	0.0047			C37_13068 /DEF=Section:2 Forward ESTs:36 BEST NR:AAB61597.1 1e-171 glutamine synthetase [Hevea brasiliensis] /REP_ORG=Citrus
Cit.34473.1.S1_at	6.01	7.04	2.04	0.0036	LOC102622241	ethylene-responsive transcription factor ABR1-like	C37_27250 /DEF=Section:12 Forward BEST NR:XP_040592.5 1e-05 PREDICTED: zinc finger protein 469 [Homo sapiens] /REP_ORG=Citrus	0006351 // transcription, DNA-templated // inferred from electronic annotation; 0006355 // regulation of transcription, DNA-templated // inferred from electronic annotation	0005634 // nucleus // inferred from electronic annotation	0003677 // DNA binding // inferred from electronic annotation; 0003700 // transcription factor activity, sequence-specific DNA binding // inferred from electronic annotation
Cit.1485.1.S1_at	8.27	9.3	2.04	8.33e-05			C37_01877 /DEF=Section:2 Forward ESTs:17 BEST NR:AAM64879.1 2e-58 putative cytochrome c oxidase subunit Vb [Arabidopsis thaliana] dbj|BAB02295.1| cytochrome c oxidase subunit Vb precursor-like protein [Arab /REP_ORG=Citrus
Cit.16644.1.S1_at	9.6	10.62	2.04	0.0002			C37_22652 /DEF=Section:2 Forward ESTs:2 BEST NR:AAM28624.1 2e-99 adenosine monophosphate binding protein 7 AMPBP7 [Arabidopsis thaliana] gb|AAL90930.1| AT3g16910/K14A17_3 [Arabidopsis thaliana] /REP_ORG=Citrus
Cit.22272.1.S1_s_at	7.21	8.23	2.04	0.0014			C37_30908 /DEF=Section:9 Reversed BEST NR:BAB09714.1 3e-53 unnamed protein product [Arabidopsis thaliana] /REP_ORG=Citrus
Cit.1149.1.S1_at	7.89	8.91	2.04	9.17e-06			C37_01453 /DEF=Section:2 Forward ESTs:13 BEST NR:P49098 4e-64 Cytochrome b5 /REP_ORG=Citrus
Cit.5895.1.S1_at	8.4	9.42	2.04	1.25e-05	LOC102608633	uridine nucleosidase 1-like	C37_07547 /DEF=Section:2 Forward ESTs:4 BEST NR:XP_483754.1 1e-107 putative inosine-uridine nucleoside N-ribohydrolase [Oryza sativa (japonica cultivar-group)] dbj|BAD09089.1| putative inosine-uridine nucleo /REP_ORG=Citrus
Cit.6633.1.S1_at	8.96	9.98	2.03	0.0005	LOC102610056	serine/threonine-protein kinase tricorner-like	C37_08687 /DEF=Section:2 Forward ESTs:2 BEST NR:BAC76894.1 1e-80 protein kinase [Raphanus sativus] /REP_ORG=Citrus	0006468 // protein phosphorylation // inferred from electronic annotation; 0016310 // phosphorylation // inferred from electronic annotation		0000166 // nucleotide binding // inferred from electronic annotation; 0004672 // protein kinase activity // inferred from electronic annotation; 0004674 // protein serine/threonine kinase activity // inferred from electronic annotation; 0005524 // ATP binding // inferred from electronic annotation; 0016301 // kinase activity // inferred from electronic annotation; 0016740 // transferase activity …
Cit.5508.1.S1_x_at	7.3	8.32	2.03	0.0036	LOC102627474	ethylene-responsive transcription factor RAP2-7-like	C37_07011 /DEF=Section:2 Forward ESTs:2 BEST NR:AAD39440.1 1e-14 PHAP2B protein [Petunia x hybrida] /REP_ORG=Citrus
Cit.30472.1.S1_at	6	7.02	2.03	9.14e-05			C37_11928 /DEF=Section:11 Forward BEST NR:Q9FQY8 3e-11 Caffeic acid 3-O-methyltransferase (S-adenosysl-L-methionine:caffeic acid 3-O-methyltransferase) (COMT) (CAOMT) /REP_ORG=Citrus
Cit.28573.1.S1_at	7.67	8.69	2.03	0.0001			C37_39950 /DEF=Section:10 Reversed BEST NR:AAL10497.1 6e-75 At3g07700/F17A17.4 [Arabidopsis thaliana] /REP_ORG=Citrus
Cit.1718.1.S1_s_at	3.95	4.98	2.03	0.0001	LOC102609002	1-aminocyclopropane-1-carboxylate oxidase 1-like	C37_02171 /DEF=Section:2 Forward ESTs:8 BEST NR:AAL33783.1 9e-87 putative 1-aminocyclopropane-1-carboxylate oxidase [Arabidopsis thaliana] gb|AAK44010.1| putative 1-aminocyclopropane-1-carboxylate oxidase /REP_ORG=Citrus	0055114 // oxidation-reduction process // inferred from electronic annotation		0016491 // oxidoreductase activity // inferred from electronic annotation; 0046872 // metal ion binding // inferred from electronic annotation
Cit.2241.1.S1_s_at	11.15	12.18	2.03	0.0028	LOC102607860	phenylalanine ammonia-lyase-like	C37_02826 /DEF=Section:2 Forward ESTs:19 BEST NR:AAB67733.1 0.0 phenylalanine ammonia-lyase sp|Q42667|PALY_CITLI Phenylalanine ammonia-lyase /REP_ORG=Citrus
Cit.10661.1.S1_at	5.72	6.75	2.03	0.0008	LOC102621775	acid beta-fructofuranosidase-like	C37_14330 /DEF=Section:2 Forward ESTs:23 BEST NR:BAB82419.1 0.0 acid invertase [Citrus unshiu] /REP_ORG=Citrus	0005975 // carbohydrate metabolic process // inferred from electronic annotation; 0008152 // metabolic process // inferred from electronic annotation	0016020 // membrane // inferred from electronic annotation; 0016021 // integral component of membrane // inferred from electronic annotation	0004553 // hydrolase activity, hydrolyzing O-glycosyl compounds // inferred from electronic annotation; 0004564 // beta-fructofuranosidase activity // inferred from electronic annotation; 0004575 // sucrose alpha-glucosidase activity // inferred from electronic annotation; 0016787 // hydrolase activity // inferred from electronic annotation; 0016798 // hydrolase activity, acting on glycosyl bonds…
Cit.21217.1.S1_at	6.65	7.67	2.03	0.0065			C37_46322 /DEF=Section:8 Forward BEST NR:XP_478766.1 4e-04 unknown protein [Oryza sativa (japonica cultivar-group)] dbj|BAC79696.1| unknown protein [Oryza sativa (japonica cultivar-group)] /REP_ORG=Citrus
Cit.5087.1.S1_at	10.19	11.21	2.03	2.71e-07	LOC102617597	shikimate O-hydroxycinnamoyltransferase-like	C37_06450 /DEF=Section:2 Forward ESTs:6 BEST NR:CAD47830.1 3e-82 hydroxycinnamoyl transferase [Nicotiana tabacum] /REP_ORG=Citrus
Cit.5180.1.S1_s_at	8.22	9.24	2.03	0.0157			C37_06559 /DEF=Section:2 Forward ESTs:5 BEST NR:P29057 1e-138 3-HYDROXY-3-METHYLGLUTARYL-COENZYME A REDUCTASE 1 (HMG-COA REDUCTASE 1) /REP_ORG=Citrus
Cit.11829.1.S1_at	8.38	9.4	2.03	0.0002	LOC102614762	ocs element-binding factor 1-like	C37_15760 /DEF=Section:2 Forward ESTs:7 BEST NR:AAN03468.1 9e-51 bZIP transcription factor ATB2 [Glycine max] /REP_ORG=Citrus
Cit.9675.1.S1_x_at	10.66	11.68	2.03	0.0033			C37_13119 /DEF=Section:2 Forward ESTs:6 BEST NR:CAA04391.1 1e-92 glutathione transferase [Carica papaya] pir||T09781 glutathione transferase (EC 2.5.1.18) - papaya /REP_ORG=Citrus	0008152 // metabolic process // inferred from electronic annotation		0016740 // transferase activity // inferred from electronic annotation
Cit.2106.1.S1_at	7.87	8.89	2.02	0.0152			C37_02655 /DEF=Section:2 Forward ESTs:19 BEST NR:AAM29152.1 1e-119 plastidic ATP/ADP transporter [Citrus hybrid cultivar] /REP_ORG=Citrus
Cit.30732.1.S1_at	5.27	6.29	2.02	0.0011			C37_17082 /DEF=Section:11 Forward BEST NR:AAN06866.1 5e-04 Unknown protein [Oryza sativa (japonica cultivar-group)] /REP_ORG=Citrus
Cit.20495.1.S1_at	5.95	6.97	2.02	0.0025			C37_42875 /DEF=Section:8 Forward BEST NR:CAD33532.1 9e-15 pathogenesis-related protein PR10A [Datisca glomerata] /REP_ORG=Citrus
Cit.13260.1.S1_at	8.78	9.8	2.02	3.26e-05	LOC102616073	carbonyl reductase [NADPH] 2-like	C37_17570 /DEF=Section:2 Forward ESTs:8 BEST NR:AAM65725.1 1e-94 putative dehydrogenase [Arabidopsis thaliana] /REP_ORG=Citrus
Cit.22288.1.S1_x_at	7.01	8.03	2.02	0.0009			C37_30978 /DEF=Section:9 Reversed BEST NR:AAP30841.1 2e-40 nectarin 5 [Nicotiana langsdorffii x Nicotiana sanderae] /REP_ORG=Citrus
Cit.10040.1.S1_s_at	9.59	10.61	2.02	0.0018	LOC102578067	putative cinnamyl alcohol dehydrogenase	C37_13557 /DEF=Section:2 Forward ESTs:2 BEST NR:P42495 1e-104 Cinnamyl-alcohol dehydrogenase 1 (CAD) dbj|BAA03099.1| cinnamyl alcohol dehydrogenase [Aralia cordata] /REP_ORG=Citrus	0055114 // oxidation-reduction process // inferred from electronic annotation		0008270 // zinc ion binding // inferred from electronic annotation; 0016491 // oxidoreductase activity // inferred from electronic annotation; 0046872 // metal ion binding // inferred from electronic annotation
Cit.18086.1.S1_at	10.88	11.89	2.02	0.0002	LOC102625493	pathogenesis-related genes transcriptional activator PTI5-like	C37_19727 /DEF=Section:3 Forward ESTs:3 BEST NR:O04681 1e-44 PATHOGENESIS-RELATED GENES TRANSCRIPTIONAL ACTIVATOR PTI5 pir||T07689 transcription factor Pti5 - tomato /REP_ORG=Citrus	0006351 // transcription, DNA-templated // inferred from electronic annotation; 0006355 // regulation of transcription, DNA-templated // inferred from electronic annotation	0005634 // nucleus // inferred from electronic annotation	0003677 // DNA binding // inferred from electronic annotation; 0003700 // transcription factor activity, sequence-specific DNA binding // inferred from electronic annotation
Cit.22833.1.S1_at	7.55	8.57	2.02	0.0002			C37_33598 /DEF=Section:9 Reversed BEST NR:NP_195718.1 2e-15 epsin N-terminal homology (ENTH) domain-containing protein / clathrin assembly protein-related [Arabidopsis thaliana] /REP_ORG=Citrus
Cit.34221.1.S1_at	9.58	10.59	2.02	4.24e-05	LOC102621538	protein ZINC INDUCED FACILITATOR-LIKE 1-like	C37_26847 /DEF=Section:12 Forward BEST NR:AAM91200.1 2e-30 transporter-like protein [Arabidopsis thaliana] gb|AAM12978.1| transporter-like protein [Arabidopsis thaliana] /REP_ORG=Citrus
Cit.34706.1.S1_at	6.78	7.8	2.02	9.35e-05			C37_27505 /DEF=Section:12 Forward BEST NR:NP_850456.1 2e-12 zinc finger (C3HC4-type RING finger) family protein [Arabidopsis thaliana] /REP_ORG=Citrus
Cit.11431.1.S1_at	8.48	9.49	2.02	9.22e-05	LOC102615059	ubiquitin-conjugating enzyme E2 14-like	C37_15284 /DEF=Section:2 Forward ESTs:3 BEST NR:AAL86003.1 1e-74 putative E2, ubiquitin-conjugating enzyme UBC7 [Arabidopsis thaliana] /REP_ORG=Citrus	0008152 // metabolic process // inferred from electronic annotation		0000166 // nucleotide binding // inferred from electronic annotation; 0005524 // ATP binding // inferred from electronic annotation; 0016874 // ligase activity // inferred from electronic annotation
Cit.20136.1.S1_at	7.83	8.84	2.01	6.73e-05			C37_32011 /DEF=Section:8 Forward BEST NR: /REP_ORG=Citrus
Cit.7344.1.S1_at	10.5	11.51	2.01	0.0149			C37_09938 /DEF=Section:2 Forward ESTs:2 BEST NR:AAG51871.1 1e-64 disease resistance protein, putative; 1096-4664 [Arabidopsis thaliana] ref|NP_177559.1| leucine-rich repeat family protein [Arabidopsis thal /REP_ORG=Citrus
Cit.32557.1.S1_at	4.17	5.17	2.01	0.0002			C37_24216 /DEF=Section:12 Forward BEST NR:AAP40470.1 1e-26 putative heat shock factor 6 [Arabidopsis thaliana] gb|AAP40369.1| putative heat shock factor 6 [Arabidopsis thaliana] dbj|BAB10163.1| heat /REP_ORG=Citrus
Cit.3520.1.S1_at	8.81	9.82	2.01	0.0018			C37_04447 /DEF=Section:2 Forward ESTs:4 BEST NR:NP_564143.1 1e-30 calcium-binding protein, putative [Arabidopsis thaliana] /REP_ORG=Citrus
Cit.24979.1.S1_x_at	5.11	6.12	2.01	0.0002			C37_45736 /DEF=Section:9 Reversed BEST NR: .12 /REP_ORG=Citrus
Cit.24716.1.S1_s_at	11.6	12.6	2.01	1.05e-08	LOC102611501	6-phosphogluconate dehydrogenase, decarboxylating 3-like	C37_42281 /DEF=Section:9 Reversed BEST NR:AAM64891.1 2e-67 6-phosphogluconate dehydrogenase, putative [Arabidopsis thaliana] gb|AAN73296.1| At3g02360/F11A12_104 [Arabidopsis thaliana] gb|AAL11585.1| /REP_ORG=Citrus
Cit.29685.1.S1_at	10.54	11.54	2	0.0017			C37_06104 /DEF=Section:11 Forward BEST NR:BAD31758.1 9e-64 putative CBS domain containing protein [Oryza sativa (japonica cultivar-group)] /REP_ORG=Citrus
Cit.39551.1.S1_at	5.83	6.83	2	0.0016			C37_45966 /DEF=Section:12 Forward BEST NR:CAB80859.1 5e-11 putative calmodulin-binding heat shock protein [Arabidopsis thaliana] gb|AAC13622.1| F6N23.21 gene product [Arabidopsis thaliana] /REP_ORG=Citrus
Cit.29334.1.S1_at	7.49	8.49	2	0.0042			C37_00245 /DEF=Section:11 Forward BEST NR:CAC27138.1 1e-82 glucose regulated protein homolog 4 precursor [Picea abies] /REP_ORG=Citrus
Cit.29357.1.S1_s_at	11.95	10.95	-2	0.0052	LOC102624436	aquaporin PIP2-7-like	C37_00830 /DEF=Section:11 Forward BEST NR:BAD90701.1 1e-117 plasma membrane intrinsic protein 2;5 [Mimosa pudica] /REP_ORG=Citrus	0006810 // transport // inferred from electronic annotation	0016020 // membrane // inferred from electronic annotation; 0016021 // integral component of membrane // inferred from electronic annotation	0005215 // transporter activity // inferred from electronic annotation
Cit.5665.1.S1_s_at	8.72	7.72	-2	0.0002	LOC102623014	receptor-like protein kinase HSL1-like	C37_07235 /DEF=Section:2 Forward ESTs:2 BEST NR:AAC36318.1 7e-78 leucine-rich receptor-like protein kinase [Malus x domestica] /REP_ORG=Citrus
Cit.21983.1.S1_s_at	7.99	6.98	-2	0.0013			C37_29694 /DEF=Section:9 Reversed BEST NR: /REP_ORG=Citrus
Cit.29902.1.S1_at	7.92	6.92	-2	0.002	LOC102617404	uncharacterized LOC102617404	C37_08314 /DEF=Section:11 Forward BEST NR:BAB01058.1 2e-65 unnamed protein product [Arabidopsis thaliana] /REP_ORG=Citrus
Cit.15658.1.S1_at	10.68	9.67	-2.01	0.0001			C37_20973 /DEF=Section:2 Forward ESTs:2 BEST NR:AAN15591.1 9e-95 unknown protein [Arabidopsis thaliana] gb|AAM20601.1| unknown protein [Arabidopsis thaliana] ref|NP_176702.2| expressed protein [Arabidopsis /REP_ORG=Citrus
Cit.34674.1.S1_at	9.88	8.87	-2.01	0.0007	LOC102628685	uncharacterized LOC102628685	C37_27468 /DEF=Section:12 Forward BEST NR:BAB01360.1 1e-57 unnamed protein product [Arabidopsis thaliana] gb|AAM47311.1| AT3g24190/MUJ8_17 [Arabidopsis thaliana] gb|AAK95302.1| AT3g24190/MUJ8_17 [Ara /REP_ORG=Citrus
Cit.2546.1.S1_at	9.18	8.17	-2.01	4.31e-05			C37_03221 /DEF=Section:2 Forward ESTs:6 BEST NR:CAF18564.1 5e-07 ID1-like zinc finger protein 2 [Arabidopsis thaliana] gb|AAL07023.1| putative C2H2-type zinc finger protein [Arabidopsis thaliana] gb|AAC972 /REP_ORG=Citrus
Cit.38807.1.S1_at	7.58	6.57	-2.01	0.0001	LOC102631200	uncharacterized LOC102631200	C37_44778 /DEF=Section:12 Forward BEST NR:CAE03007.2 4e-34 OSJNBa0043L09.26 [Oryza sativa (japonica cultivar-group)] /REP_ORG=Citrus
Cit.2084.1.S1_s_at	10.88	9.87	-2.01	0.0014	LOC102607122	hypothetical protein	C37_02630 /DEF=Section:2 Forward ESTs:14 BEST NR:AAC73032.1 1e-134 expressed protein [Arabidopsis thaliana] gb|AAL77709.1| At2g27680/F15K20.22 [Arabidopsis thaliana] gb|AAK60282.1| At2g27680/F15K20.22 [Arabi /REP_ORG=Citrus
Cit.9222.1.S1_at	10.37	9.36	-2.01	0.0117			C37_12551 /DEF=Section:2 Forward ESTs:56 BEST NR:S16294 1e-136 chlorophyll a/b-binding protein type I precursor - tomato /REP_ORG=Citrus
Cit.37195.1.S1_s_at	11.52	10.51	-2.01	9.15e-05	LOC102622950	uncharacterized LOC102622950	C37_43064 /DEF=Section:12 Forward BEST NR:NP_564010.1 3e-36 uridylyltransferase-related [Arabidopsis thaliana] pir||B86304 hypothetical protein F6I1.12 [imported] - Arabidopsis thaliana gb|AAF99845.1| /REP_ORG=Citrus
Cit.17455.1.S1_at	8.43	7.42	-2.02	0.0165			C37_09245 /DEF=Section:3 Forward ESTs:2 BEST NR:AAM19773.1 7e-43 At2g07050/T4E14.16 [Arabidopsis thaliana] gb|AAM15015.1| cycloartenol synthase [Arabidopsis thaliana] ref|NP_178722.1| cycloartenol synthase /REP_ORG=Citrus
Cit.2544.1.S1_x_at	8.16	7.15	-2.02	0.0241			C37_03219 /DEF=Section:2 Forward ESTs:13 BEST NR:AAU95456.1 9e-94 At2g15020 [Arabidopsis thaliana] gb|AAD03359.1| hypothetical protein [Arabidopsis thaliana] gb|AAL91197.1| unknown protein [Arabidopsis thal /REP_ORG=Citrus
Cit.11987.1.S1_s_at	8.54	7.53	-2.02	0.0092	LOC102611686	4-coumarate--CoA ligase 2-like	C37_15975 /DEF=Section:2 Forward ESTs:8 BEST NR:AAC24504.1 1e-121 4-coumarate:CoA ligase [Populus tremuloides] pir||T08075 4-coumarate-CoA ligase (EC 6.2.1.12) (clone 4CL2) [validated] - quaking aspen /REP_ORG=Citrus	0008152 // metabolic process // inferred from electronic annotation		0003824 // catalytic activity // inferred from electronic annotation; 0016874 // ligase activity // inferred from electronic annotation
Cit.10915.1.S1_s_at	10.8	9.79	-2.02	0.0398	LOC102620921	uncharacterized LOC102620921	C37_14638 /DEF=Section:2 Forward ESTs:2 BEST NR: .013 /REP_ORG=Citrus
Cit.30868.1.S1_s_at	10.1	9.09	-2.02	0.0287	LOC102608952	protein TIC 62, chloroplastic-like	C37_18664 /DEF=Section:11 Forward BEST NR:AAN28824.1 3e-78 At3g46780/T6H20_190 [Arabidopsis thaliana] gb|AAK32942.1| AT3g46780/T6H20_190 [Arabidopsis thaliana] /REP_ORG=Citrus
Cit.39966.1.S1_at	10.6	9.58	-2.02	8.8e-06	LOC102618023	uncharacterized LOC102618023	C37_46789 /DEF=Section:12 Forward BEST NR:AAM91251.1 1e-51 unknown protein [Arabidopsis thaliana] gb|AAM20515.1| unknown protein [Arabidopsis thaliana] gb|AAC12826.1| unknown protein [Arabidopsis tha /REP_ORG=Citrus
Cit.21724.1.S1_x_at	7.7	6.69	-2.03	0.0184			C37_26808 /DEF=Section:9 Reversed BEST NR:BAA88985.2 2e-27 Ntdin [Nicotiana tabacum] /REP_ORG=Citrus
Cit.7278.1.S1_at	9.7	8.68	-2.03	0.0052			C37_09829 /DEF=Section:2 Forward ESTs:2 BEST NR:AAM64551.1 2e-26 unknown [Arabidopsis thaliana] /REP_ORG=Citrus
Cit.13001.1.S1_at	9.28	8.26	-2.03	0.0053			C37_17243 /DEF=Section:2 Forward ESTs:3 BEST NR:NP_196275.1 4e-62 expressed protein [Arabidopsis thaliana] ref|NP_850782.1| expressed protein [Arabidopsis thaliana] /REP_ORG=Citrus
Cit.30659.1.S1_s_at	10.93	9.91	-2.03	0.0008	LOC102626754	protein CURVATURE THYLAKOID 1B, chloroplastic-like	C37_15837 /DEF=Section:11 Forward BEST NR: /REP_ORG=Citrus
Cit.4868.1.S1_at	12.15	11.13	-2.03	6.57e-08	LOC102621225	uncharacterized LOC102621225	C37_06167 /DEF=Section:2 Forward ESTs:5 BEST NR:AAG40376.1 9e-94 AT3g15840 [Arabidopsis thaliana] /REP_ORG=Citrus
Cit.37553.1.S1_at	7.29	6.26	-2.03	0.0477			C37_43451 /DEF=Section:12 Forward BEST NR: /REP_ORG=Citrus
Cit.38041.1.S1_at	7.3	6.28	-2.03	0.0111	LOC102613332	probable indole-3-acetic acid-amido synthetase GH3.5-like	C37_43964 /DEF=Section:12 Forward BEST NR:NP_192249.1 8e-21 GH3 protein -related [Arabidopsis thaliana] pir||B85043 probable GH3-like protein [imported] - Arabidopsis thaliana /REP_ORG=Citrus
Cit.17023.1.S1_s_at	12.59	11.56	-2.03	0.0227	LOC102623982	21 kDa protein-like	C37_01656 /DEF=Section:3 Forward ESTs:4 BEST NR:NP_201042.2 3e-54 invertase/pectin methylesterase inhibitor family protein [Arabidopsis thaliana] /REP_ORG=Citrus	0043086 // negative regulation of catalytic activity // inferred from electronic annotation		0004857 // enzyme inhibitor activity // inferred from electronic annotation
Cit.21441.1.S1_at	12.35	11.32	-2.03	0.005			C37_47086 /DEF=Section:8 Forward BEST NR:YP_086955.1 7e-72 ribosomal protein S2 [Panax ginseng] gb|AAT98498.1| ribosomal protein S2 [Panax ginseng] /REP_ORG=Citrus
Cit.7504.1.S1_at	10.44	9.42	-2.04	0.0003	LOC102629493	psbP-like protein 2, chloroplastic-like	C37_10197 /DEF=Section:2 Forward ESTs:2 BEST NR:AAM62853.1 4e-66 unknown [Arabidopsis thaliana] gb|AAM91732.1| unknown protein [Arabidopsis thaliana] gb|AAK64145.1| unknown protein [Arabidopsis thaliana] /REP_ORG=Citrus
Cit.13119.1.S1_at	10.45	9.43	-2.04	0.0066			C37_17375 /DEF=Section:2 Forward ESTs:5 BEST NR:AAL90907.1 3e-67 At2g32530/T26B15.9 [Arabidopsis thaliana] gb|AAN72301.1| At2g32530/T26B15.9 [Arabidopsis thaliana] ref|NP_850190.1| cellulose synthase famil /REP_ORG=Citrus
Cit.25338.1.S1_x_at	9.78	8.76	-2.04	1.42e-05			C37_30233 /DEF=Section:10 Reversed BEST NR:BAA92156.1 5e-56 glycine-rich RNA-binding protein [Citrus unshiu] /REP_ORG=Citrus
Cit.15642.1.S1_at	10.2	9.17	-2.04	0.0006			C37_20941 /DEF=Section:2 Forward ESTs:3 BEST NR:AAM91350.1 7e-61 At3g28050/MMG15_6 [Arabidopsis thaliana] gb|AAK50076.1| AT3g28050/MMG15_6 [Arabidopsis thaliana] ref|NP_566831.1| nodulin MtN21 family prote /REP_ORG=Citrus
Cit.32840.1.S1_s_at	12.83	11.8	-2.04	1.54e-06	LOC102621225	uncharacterized LOC102621225	C37_24590 /DEF=Section:12 Forward BEST NR:AAG40376.1 4e-36 AT3g15840 [Arabidopsis thaliana] /REP_ORG=Citrus
Cit.18204.1.S1_at	9.66	8.63	-2.04	0.0012			C37_21310 /DEF=Section:3 Forward ESTs:2 BEST NR: /REP_ORG=Citrus
Cit.39882.1.S1_at	11.08	10.05	-2.04	0.0028			C37_46614 /DEF=Section:12 Forward BEST NR: /REP_ORG=Citrus
Cit.5925.1.S1_at	9.56	8.53	-2.04	1.34e-06			C37_07589 /DEF=Section:2 Forward ESTs:4 BEST NR:NP_200713.2 2e-36 expressed protein [Arabidopsis thaliana] /REP_ORG=Citrus
Cit.19333.1.S1_s_at	8.85	7.82	-2.05	6.06e-05	LOC102627072	uncharacterized LOC102627072	C37_27848 /DEF=Section:8 Forward BEST NR:NP_566899.1 3e-15 expressed protein [Arabidopsis thaliana] /REP_ORG=Citrus
Cit.15018.1.S1_at	10.13	9.09	-2.05	0.0271	LOC102611635	uncharacterized LOC102611635	C37_19951 /DEF=Section:2 Forward ESTs:4 BEST NR:AAM63015.1 4e-21 probable wound-induced protein [Arabidopsis thaliana] emb|CAB39780.1| probable wound-induced protein [Arabidopsis thaliana] emb|CAB78150.1| /REP_ORG=Citrus
Cit.11501.1.S1_s_at	12.38	11.34	-2.05	0.0136	LOC102625194	chlorophyll a-b binding protein 13, chloroplastic-like	C37_15369 /DEF=Section:2 Forward ESTs:14 BEST NR:CAA49149.1 1e-139 chlorophyll a/b-binding protein [Pisum sativum] pir||S33775 chlorophyll a/b-binding protein - garden pea /REP_ORG=Citrus	0009765 // photosynthesis, light harvesting // inferred from electronic annotation; 0015979 // photosynthesis // inferred from electronic annotation; 0018298 // protein-chromophore linkage // inferred from electronic annotation	0009507 // chloroplast // inferred from electronic annotation; 0009522 // photosystem I // inferred from electronic annotation; 0009523 // photosystem II // inferred from electronic annotation; 0009579 // thylakoid // inferred from electronic annotation; 0016020 // membrane // inferred from electronic annotation; 0016021 // integral component of membrane // inferred from electronic annotation	0016168 // chlorophyll binding // inferred from electronic annotation; 0046872 // metal ion binding // inferred from electronic annotation
Cit.11148.1.S1_s_at	10.68	9.64	-2.05	0.0381	LOC102613293	3-ketoacyl-CoA synthase 6-like	C37_14927 /DEF=Section:2 Forward ESTs:5 BEST NR:NP_177020.1 1e-127 very-long-chain fatty acid condensing enzyme (CUT1) [Arabidopsis thaliana] pir||T52308 very-long-chain fatty acid condensing enzyme CUT1 [va /REP_ORG=Citrus
Cit.14408.1.S1_s_at	10.62	9.58	-2.05	0.0034	LOC102626548	31 kDa ribonucleoprotein, chloroplastic-like	C37_19098 /DEF=Section:2 Forward ESTs:3 BEST NR:CAA57551.1 2e-54 chloroplast RNA binding protein [Phaseolus vulgaris] pir||S49463 RNA-binding protein RNP1 precursor - kidney bean /REP_ORG=Citrus
Cit.24525.1.S1_s_at	6.73	5.69	-2.06	0.0202	LOC102608812	dehydration-responsive element-binding protein 3-like	C37_41748 /DEF=Section:9 Reversed BEST NR: /REP_ORG=Citrus	0006351 // transcription, DNA-templated // inferred from electronic annotation; 0006355 // regulation of transcription, DNA-templated // inferred from electronic annotation	0005634 // nucleus // inferred from electronic annotation	0003677 // DNA binding // inferred from electronic annotation; 0003700 // transcription factor activity, sequence-specific DNA binding // inferred from electronic annotation
Cit.12965.1.S1_s_at	13.03	11.98	-2.06	0.0003	LOC102621511	sedoheptulose-1,7-bisphosphatase, chloroplastic-like	C37_17201 /DEF=Section:2 Forward ESTs:7 BEST NR:AAO22559.1 1e-139 sedoheptulose-1,7-bisphosphatase precursor [Oryza sativa (indica cultivar-group)] gb|AAO22558.1| sedoheptulose-1,7-bisphosphatase precursor /REP_ORG=Citrus
Cit.18731.1.S1_at	8.04	6.99	-2.06	0.0002			C37_25322 /DEF=Section:8 Forward BEST NR:AAR24181.1 1e-14 At4g09890 [Arabidopsis thaliana] emb|CAB39613.1| putative protein [Arabidopsis thaliana] emb|CAB78112.1| putative protein [Arabidopsis thali /REP_ORG=Citrus
Cit.4405.1.S1_at	10.07	9.03	-2.06	0.0047	LOC102630897	uncharacterized LOC102630897	C37_05588 /DEF=Section:2 Forward ESTs:5 BEST NR: .023 /REP_ORG=Citrus
Cit.5328.1.S1_at	9.65	8.61	-2.06	0.0017	LOC102608959	3-ketoacyl-CoA synthase 19-like	C37_06742 /DEF=Section:2 Forward ESTs:3 BEST NR:BAD32939.1 1e-114 putative beta-ketoacyl-CoA synthase [Oryza sativa (japonica cultivar-group)] /REP_ORG=Citrus
Cit.6856.1.S1_s_at	9.81	8.77	-2.06	0.0029	LOC102623932	uncharacterized LOC102623932	C37_09051 /DEF=Section:2 Forward ESTs:2 BEST NR:CAB79380.1 7e-20 hypothetical protein [Arabidopsis thaliana] emb|CAA22993.1| hypothetical protein [Arabidopsis thaliana] gb|AAO22570.1| unknown protein [Arab /REP_ORG=Citrus
Cit.31932.1.S1_at	9.7	8.65	-2.07	1.73e-05	LOC102609990	chaperonin 60 subunit beta 4, chloroplastic-like	C37_23458 /DEF=Section:12 Forward BEST NR:NP_173947.1 6e-72 chaperonin, putative [Arabidopsis thaliana] gb|AAG50688.1| chaperonin precursor, putative [Arabidopsis thaliana] pir||E86388 probable chaper /REP_ORG=Citrus
Cit.30212.1.S1_at	8	6.95	-2.07	0.0008	LOC102629089	epoxide hydrolase 3-like	C37_09842 /DEF=Section:11 Forward BEST NR:AAN17425.1 1e-56 putative protein [Arabidopsis thaliana] dbj|BAB10142.1| unnamed protein product [Arabidopsis thaliana] ref|NP_198668.1| hydrolase, alpha/bet /REP_ORG=Citrus
Cit.19954.1.S1_s_at	9.75	8.7	-2.07	0.0215	LOC102630897	uncharacterized LOC102630897	C37_29087 /DEF=Section:8 Forward BEST NR: /REP_ORG=Citrus
Cit.26071.1.S1_x_at	6.08	5.03	-2.07	0.0466			C37_32381 /DEF=Section:10 Reversed BEST NR: /REP_ORG=Citrus
Cit.14882.1.S1_at	7.06	6	-2.08	0.0228	LOC102618577	long-chain-alcohol oxidase FAO1-like	C37_19748 /DEF=Section:2 Forward ESTs:3 BEST NR:BAB02285.1 2e-65 unnamed protein product [Arabidopsis thaliana] gb|AAO11629.1| At3g23410/MLM24_23 [Arabidopsis thaliana] gb|AAK32839.1| AT3g23410/MLM24_23 [A /REP_ORG=Citrus
Cit.26060.1.S1_at	9.24	8.19	-2.08	4.84e-05			C37_32358 /DEF=Section:10 Reversed BEST NR:AAL32038.1 7e-29 early light-induced protein-like protein [Retama raetam] /REP_ORG=Citrus
Cit.23443.1.S1_at	9.14	8.08	-2.08	2.52e-05	LOC102616433	uncharacterized LOC102616433	C37_37956 /DEF=Section:9 Reversed BEST NR:AAN13142.1 2e-54 unknown protein [Arabidopsis thaliana] gb|AAK76456.1| unknown protein [Arabidopsis thaliana] ref|NP_567263.1| expressed protein [Arabidopsis /REP_ORG=Citrus
Cit.31449.1.S1_at	10.05	8.99	-2.08	0.0115			C37_22425 /DEF=Section:11 Forward BEST NR:NP_177948.3 2e-41 dehydration-responsive protein-related [Arabidopsis thaliana] /REP_ORG=Citrus
Cit.6187.1.S1_at	12.12	11.06	-2.09	0.0008			C37_07975 /DEF=Section:2 Forward ESTs:4 BEST NR:BAD07484.1 1e-120 PDR-type ABC transporter 2 [Nicotiana tabacum] /REP_ORG=Citrus
Cit.1838.1.S1_s_at	7.75	6.69	-2.09	0.0342	LOC102611346	uncharacterized LOC102611346	C37_02324 /DEF=Section:2 Forward ESTs:19 BEST NR:AAM63015.1 1e-24 probable wound-induced protein [Arabidopsis thaliana] emb|CAB39780.1| probable wound-induced protein [Arabidopsis thaliana] emb|CAB78150.1| /REP_ORG=Citrus
Cit.7199.1.S1_at	7.24	6.17	-2.09	0.0018			C37_09695 /DEF=Section:2 Forward ESTs:2 BEST NR:XP_472023.1 3e-17 OSJNBa0091C07.4 [Oryza sativa (japonica cultivar-group)] emb|CAE05842.2| OSJNBa0091C07.4 [Oryza sativa (japonica cultivar-group)] /REP_ORG=Citrus
Cit.6443.1.S1_at	5.67	4.6	-2.09	0.0257			C37_08392 /DEF=Section:2 Forward ESTs:2 BEST NR:AAF06051.1 1e-115 F12P19.7 [Arabidopsis thaliana] pir||C96683 F12P19.7 [imported] - Arabidopsis thaliana /REP_ORG=Citrus
Cit.6443.1.S1_s_at	7.56	6.49	-2.1	0.025	LOC102628445	uncharacterized LOC102628445	C37_08392 /DEF=Section:2 Forward ESTs:2 BEST NR:AAF06051.1 1e-115 F12P19.7 [Arabidopsis thaliana] pir||C96683 F12P19.7 [imported] - Arabidopsis thaliana /REP_ORG=Citrus
Cit.38464.1.S1_at	6.96	5.89	-2.1	1.09e-05	LOC102616127	hypothetical protein	C37_44400 /DEF=Section:12 Forward BEST NR: /REP_ORG=Citrus		0016020 // membrane // inferred from electronic annotation; 0016021 // integral component of membrane // inferred from electronic annotation
Cit.18534.1.S1_x_at	7	5.93	-2.1	0.0126			C37_24472 /DEF=Section:8 Forward BEST NR: /REP_ORG=Citrus
Cit.11370.1.S1_at	11.2	10.13	-2.1	0.0185			C37_15207 /DEF=Section:2 Forward ESTs:17 BEST NR:NP_862813.1 9e-77 Ycf1 protein [Calycanthus floridus var. glaucus] emb|CAD28780.1| Ycf1 protein [Calycanthus floridus var. glaucus] /REP_ORG=Citrus
Cit.28783.1.S1_at	8.57	7.49	-2.1	0.0006			C37_40878 /DEF=Section:10 Reversed BEST NR:CAD11990.1 7e-52 rubisco small subunit [Coffea arabica] emb|CAD11991.1| rubisco small subunit [Coffea arabica] /REP_ORG=Citrus
Cit.30844.1.S1_s_at	10.07	8.99	-2.1	0.0005	VDE	violaxanthin de-epoxidase	C37_18434 /DEF=Section:11 Forward BEST NR:AAL35928.1 1e-79 violaxanthin de-epoxidase [Citrus sinensis] /REP_ORG=Citrus	0055114 // oxidation-reduction process // inferred from electronic annotation	0009507 // chloroplast // inferred from electronic annotation	0046422 // violaxanthin de-epoxidase activity // inferred from electronic annotation
Cit.18718.1.S1_s_at	11.58	10.5	-2.1	0.0004	LOC102627315	pyruvate, phosphate dikinase, chloroplastic-like	C37_25263 /DEF=Section:8 Forward BEST NR:CAA55143.1 8e-39 pyruvate,orthophosphate dikinase [Mesembryanthemum crystallinum] /REP_ORG=Citrus
Cit.28750.1.S1_s_at	12.24	11.17	-2.11	0.0114	LOC102611457	phosphoglycerate kinase 2, chloroplastic-like	C37_40620 /DEF=Section:10 Reversed BEST NR:Q42961 3e-62 Phosphoglycerate kinase, chloroplast precursor pir||T03660 phosphoglycerate kinase (EC 2.7.2.3) precursor, chloroplast - /REP_ORG=Citrus
Cit.16563.1.S1_at	6.95	5.88	-2.11	0.0056	LOC102629389	protein LONGIFOLIA 1-like	C37_22514 /DEF=Section:2 Forward ESTs:2 BEST NR:NP_177556.2 3e-26 expressed protein [Arabidopsis thaliana] /REP_ORG=Citrus
Cit.10494.1.S1_at	7.69	6.62	-2.11	0.0229	LOC102617126	GDSL esterase/lipase APG-like	C37_14128 /DEF=Section:2 Forward ESTs:9 BEST NR:CAB81548.2 1e-106 putative proline-rich protein APG isolog [Cicer arietinum] /REP_ORG=Citrus
Cit.37926.1.S1_at	9.74	8.67	-2.11	0.013	LOC102616840	hypothetical protein	C37_43847 /DEF=Section:12 Forward BEST NR:NP_201020.1 2e-47 expressed protein [Arabidopsis thaliana] dbj|BAB10176.1| unnamed protein product [Arabidopsis thaliana] /REP_ORG=Citrus
Cit.13240.1.S1_at	10.88	9.8	-2.11	0.0142	LOC102613530	uncharacterized LOC102613530	C37_17541 /DEF=Section:2 Forward ESTs:8 BEST NR:AAL90923.1 1e-41 At1g55260/F7A10_16 [Arabidopsis thaliana] gb|AAL06529.1| At1g55260/F7A10_16 [Arabidopsis thaliana] gb|AAG51569.1| unknown protein; 63629-622 /REP_ORG=Citrus
Cit.11911.1.S1_s_at	10.69	9.61	-2.11	0.0042	LOC102606780	omega-hydroxypalmitate O-feruloyl transferase-like	C37_15880 /DEF=Section:2 Forward ESTs:5 BEST NR:T02368 3e-89 hypothetical protein T8F5.23 - Arabidopsis thaliana gb|AAC27152.1| Similar to gb|Z84386 anthranilate N-hydroxycinnamoyl/benzoyltransferase f /REP_ORG=Citrus
Cit.28210.1.S1_at	10.43	9.35	-2.11	0.0011	LOC102620177	uncharacterized LOC102620177	C37_38284 /DEF=Section:10 Reversed BEST NR:NP_198682.3 7e-80 expressed protein [Arabidopsis thaliana] /REP_ORG=Citrus
Cit.20668.1.S1_s_at	8.46	7.37	-2.12	0.0495	LOC102612150	ABC transporter B family member 13-like	C37_44956 /DEF=Section:8 Forward BEST NR:XP_464406.1 6e-14 putative multidrug resistance p-glycoprotein [Oryza sativa (japonica cultivar-group)] dbj|BAD16475.1| putative multidrug resistance p-glycop /REP_ORG=Citrus
Cit.13587.1.S1_at	6.57	5.49	-2.12	0.002			C37_17985 /DEF=Section:2 Forward ESTs:7 BEST NR:AAO23063.1 3e-73 ent-kaurenoic acid oxidase [Pisum sativum] /REP_ORG=Citrus
Cit.9555.1.S1_at	6.64	5.56	-2.12	0.0054			C37_12962 /DEF=Section:2 Forward ESTs:8 BEST NR:AAK16175.1 6e-68 putative glucosyltransferase [Oryza sativa (japonica cultivar-group)] ref|XP_469831.1| putative glucosyltransferase [Oryza sativa (japonica /REP_ORG=Citrus
Cit.6151.1.S1_at	9.93	8.84	-2.12	6.37e-05	LOC102607698	uncharacterized LOC102607698	C37_07924 /DEF=Section:2 Forward ESTs:3 BEST NR:AAN41384.1 1e-93 unknown protein [Arabidopsis thaliana] gb|AAK59624.1| unknown protein [Arabidopsis thaliana] ref|NP_568342.1| rubredoxin family protein [Ara /REP_ORG=Citrus
Cit.15009.1.S1_at	10.01	8.92	-2.13	0.0434			C37_19934 /DEF=Section:2 Forward ESTs:4 BEST NR:CAB39764.1 1e-109 sucrose-phosphate synthase-like protein [Arabidopsis thaliana] emb|CAB78135.1| sucrose-phosphate synthase-like protein [Arabidopsis thaliana /REP_ORG=Citrus
Cit.28537.1.S1_s_at	11.46	10.37	-2.13	0.0033	LOC102608681	mitogen-activated protein kinase 9-like	C37_39811 /DEF=Section:10 Reversed BEST NR:AAP21277.1 5e-39 At2g01450 [Arabidopsis thaliana] ref|NP_178254.2| mitogen-activated protein kinase, putative / MAPK, putative (MPK17) [Arabidopsis thaliana] /REP_ORG=Citrus
Cit.29338.1.S1_x_at	7.21	6.11	-2.14	8.41e-05			C37_00376 /DEF=Section:11 Forward BEST NR:AAO33591.1 1e-14 putative early light induced protein [Arachis hypogaea] /REP_ORG=Citrus
Cit.12578.1.S1_s_at	12.2	11.1	-2.14	6.14e-05			C37_16715 /DEF=Section:2 Forward ESTs:5 BEST NR:AAN77294.1 3e-13 Unknown protein [Oryza sativa (japonica cultivar-group)] /REP_ORG=Citrus
Cit.4778.1.S1_s_at	6.26	5.16	-2.15	0.0121	LOC102606629	bifunctional epoxide hydrolase 2-like	C37_06052 /DEF=Section:2 Forward ESTs:3 BEST NR:NP_912788.1 4e-82 unnamed protein product [Oryza sativa (japonica cultivar-group)] dbj|BAA85202.1| unnamed protein product [Oryza sativa (japonica cultivar-gr /REP_ORG=Citrus
Cit.5443.1.S1_at	6.82	5.71	-2.15	0.0002			C37_06909 /DEF=Section:2 Forward ESTs:4 BEST NR:NP_182246.1 1e-108 long-chain-fatty-acid--CoA ligase family protein / long-chain acyl-CoA synthetase family protein [Arabidopsis thaliana] pir||G84912 probable /REP_ORG=Citrus
Cit.32371.1.S1_at	7.65	6.55	-2.15	0.0037	LOC102615521	carotenoid 9,10(9',10')-cleavage dioxygenase 1-like	C37_24006 /DEF=Section:12 Forward BEST NR:AAT68189.1 3e-12 carotenoid cleavage dioxygenase 1 [Petunia x hybrida] /REP_ORG=Citrus
Cit.6551.1.S1_at	7.89	6.79	-2.15	0.0074			C37_08559 /DEF=Section:2 Forward ESTs:3 BEST NR:AAN46836.1 3e-65 At5g66560/K1F13_23 [Arabidopsis thaliana] gb|AAK83642.1| AT5g66560/K1F13_23 [Arabidopsis thaliana] /REP_ORG=Citrus
Cit.40072.1.S1_s_at	9.88	8.77	-2.16	0.0005			C37_46924 /DEF=Section:12 Forward BEST NR: /REP_ORG=Citrus
Cit.19927.1.S1_at	8.97	7.86	-2.16	0.0007			C37_29041 /DEF=Section:8 Forward BEST NR:NP_198668.1 1e-18 hydrolase, alpha/beta fold family protein [Arabidopsis thaliana] dbj|BAB10142.1| unnamed protein product [Arabidopsis thaliana] /REP_ORG=Citrus
Cit.6831.1.S1_at	8.66	7.55	-2.16	0.0351	LOC102612150	ABC transporter B family member 13-like	C37_09009 /DEF=Section:2 Forward ESTs:2 BEST NR:AAG51482.1 1e-111 P-glycoprotein, putative [Arabidopsis thaliana] ref|NP_174115.1| multidrug resistance P-glycoprotein, putative [Arabidopsis thaliana] pir||G /REP_ORG=Citrus
Cit.15919.1.S1_at	10.55	9.44	-2.16	0.0223			C37_21409 /DEF=Section:2 Forward ESTs:2 BEST NR:AAN13029.1 3e-83 putative PTR2 family peptide transporter [Arabidopsis thaliana] gb|AAM19779.1| At2g40460/T2P4.19 [Arabidopsis thaliana] gb|AAB87590.1| putat /REP_ORG=Citrus
Cit.17407.1.S1_at	7.66	6.54	-2.16	4.55e-05	LOC102607547	auxin-induced protein 22D-like	C37_08615 /DEF=Section:3 Forward ESTs:2 BEST NR:AAD32145.1 4e-67 Nt-iaa4.5 deduced protein [Nicotiana tabacum] /REP_ORG=Citrus
Cit.7461.1.S1_at	10.41	9.3	-2.16	0.0095			C37_10121 /DEF=Section:2 Forward ESTs:2 BEST NR:AAR17698.1 3e-40 GTP-binding protein TypA [Trifolium pratense] /REP_ORG=Citrus
Cit.4757.1.S1_s_at	7.53	6.41	-2.17	0.0036	LOC102608812	dehydration-responsive element-binding protein 3-like	C37_06029 /DEF=Section:2 Forward ESTs:3 BEST NR:CAB87719.1 2e-68 transcription factor like protein [Arabidopsis thaliana] gb|AAT44918.1| putative AP2/EREBP transcription factor [Arabidopsis thaliana] pir|| /REP_ORG=Citrus	0006351 // transcription, DNA-templated // inferred from electronic annotation; 0006355 // regulation of transcription, DNA-templated // inferred from electronic annotation	0005634 // nucleus // inferred from electronic annotation	0003677 // DNA binding // inferred from electronic annotation; 0003700 // transcription factor activity, sequence-specific DNA binding // inferred from electronic annotation
Cit.11530.1.S1_at	9.75	8.63	-2.17	0.0283			C37_15404 /DEF=Section:2 Forward ESTs:3 BEST NR:T17027 8e-52 MYB-related transcription factor - garden snapdragon emb|CAA06612.1| MYB-related transcription factor [Antirrhinum majus] /REP_ORG=Citrus
[truncated: 133 more rows]
